# Supplementary material for: Fragmentary Blue: Resolving the Rarity Paradox in Flower Colors
Source: Front Plant Sci. 2021 Jan 15;11:618203. doi: 10.3389/fpls.2020.618203 (PMC7859648; doi:10.3389/fpls.2020.618203)
Supplement: Supplementary Figure 1 — Global flower color frequency across species based on the human visual system [file Data_Sheet_1.ZIP › TRY_col_fraction.R]

#08 sep 20

#the pourpose of this script is to find out proportions of TRY species with each colour


###########################
##set up space

rm(list=ls())
setwd("V:/flower colour/")

##packages
library(data.table)
library(dplyr)
library(stringr)
library(ggplot2)
library(ggpubr)
library(shades)
####################################################################
#import data 
TRYdata <- fread("Data/11601.txt", 
                 header = T, 
                 sep = "\t", 
                 dec = ".", 
                 quote = "", 
                 data.table = T) 

####################################################################
# Data cleaning
fc <- TRYdata[TRYdata$TraitID ==207,] ###subset for only flowercolour data
fc$AccSpeciesName <-as.factor(fc$AccSpeciesName)
fc$OrigValueStr <- as.factor(fc$OrigValueStr)

fc$OrigValueStr <- fc$OrigValueStr %>%  ###removing capital letters to streamline data a bit
  str_to_lower()

fc<- fc %>%
  group_by(OrigValueStr) %>% ###remove levels with less than 10 occurrences
  filter(n() > 10)

fc <- fc[!duplicated(fc$AccSpeciesName), ] ##ensuring that there is no duplication of species throwing off the stats

##removing all superfluous categories
fc$OrigValueStr[fc$OrigValueStr == "blau"] <- "blue"
fc$OrigValueStr[fc$OrigValueStr == "violett"] <- "violet"
fc$OrigValueStr[fc$OrigValueStr == "rot"] <- "red"
fc$OrigValueStr[fc$OrigValueStr == "gelb"] <- "yellow"
fc$OrigValueStr[fc$OrigValueStr == "gelblich"] <- "yellow"
fc$OrigValueStr[fc$OrigValueStr == "blassgelb"] <- "yellow"
fc$OrigValueStr[fc$OrigValueStr == "grün"] <- "green"
fc$OrigValueStr[fc$OrigValueStr == "grünlich"] <- "green"
fc$OrigValueStr[fc$OrigValueStr == "weiß"] <- "white"
fc$OrigValueStr[fc$OrigValueStr == "weißlich"] <- "white"
fc$OrigValueStr[fc$OrigValueStr == "goldgelb"] <- "yellow"
fc$OrigValueStr[fc$OrigValueStr == "hellgelb"] <- "yellow"
fc$OrigValueStr[fc$OrigValueStr == "goldgelb, glänzend"] <- "yellow"
fc$OrigValueStr[fc$OrigValueStr == "blass rosa"] <- "pink"
fc$OrigValueStr[fc$OrigValueStr == "blassrosa"] <- "pink"
fc$OrigValueStr[fc$OrigValueStr == "goldgelb"] <- "yellow"
fc$OrigValueStr[fc$OrigValueStr == "sattgelb"] <- "yellow"
fc$OrigValueStr[fc$OrigValueStr == "violet"] <- "purple"
fc$OrigValueStr[fc$OrigValueStr == "purpurn"] <- "purple"
fc$OrigValueStr[fc$OrigValueStr == "hellpurpurn"] <- "purple"
fc$OrigValueStr[fc$OrigValueStr == "hellviolett"] <- "purple"
fc$OrigValueStr[fc$OrigValueStr == "hellrosa"] <- "pink"
fc$OrigValueStr[fc$OrigValueStr == "rosa"] <- "pink"
fc$OrigValueStr[fc$OrigValueStr == "blauviolett"] <- "blue"
fc$OrigValueStr[fc$OrigValueStr == "gelb, grün"] <- "green"
fc$OrigValueStr[fc$OrigValueStr == "gelbgrün"] <- "green"
fc$OrigValueStr[fc$OrigValueStr == "gelblichweiß"] <- "white"
fc$OrigValueStr[fc$OrigValueStr == "grünlichgelb"] <- "yellow"
fc$OrigValueStr[fc$OrigValueStr == "grünlichweiß"] <- "white"
fc$OrigValueStr[fc$OrigValueStr == "purpurrot"] <- "red"
fc$OrigValueStr[fc$OrigValueStr == "weiß bis rosa"] <- "white"
fc$OrigValueStr[fc$OrigValueStr == "weiß oder rötlich"] <- "white"
fc$OrigValueStr[fc$OrigValueStr == "weiß und gelb"] <- "white"
fc$OrigValueStr <- factor(fc$OrigValueStr)###dropping unused levels

####################################################################
#calculating proportions

######this is the breakdown across all world plants in TRY-- making a summary table
col_fractions <- table(fc$OrigValueStr) 
col_fractions <- data.frame(cbind(col_fractions) )
col_fractions$cols <- rownames(col_fractions)
tot_species_fuldat <- sum(col_fractions$col_fractions)
col_fractions$percent <- col_fractions$col_fractions/tot_species_fuldat*100
col_fractions <- col_fractions[order(col_fractions$col_fractions),]

####################################################################
#### Donut graph
bigdat_order <- col_fractions$cols
col_fractions$fraction = col_fractions$col_fractions / sum(col_fractions$col_fractions)

rainbow_order <-  c("pink","purple", "blue", "green", "yellow", "orange", "red", "brown", "white")
col_fractions$cols <- factor(col_fractions$cols, levels = rainbow_order)
col_fractions <- col_fractions[order(col_fractions$cols),]
col_fractions$ymax = cumsum(col_fractions$fraction)# Compute the cumulative percentages
col_fractions$ymin = c(0, head(col_fractions$ymax, n=-1))# Compute the bottom of each rectangle

# Make the plot
donut <- ggplot(col_fractions, aes(ymax=ymax, ymin=ymin, xmax=4, xmin=3, fill=cols)) +
  geom_rect() +
  coord_polar(theta="y") +
  xlim(c(2, 4))+ 
  scale_fill_manual(name = "", 
                    values=c("#CC79A7", "mediumorchid4", "#0072B2","#009E73", 
                             "#F0E442","#E69F00"  ,"red3","tan4" , "grey95")) +
  theme_void()+
  theme(axis.text.y=element_blank(),
        axis.ticks.y=element_blank(),
        axis.text.x=element_blank(),
        axis.ticks.x=element_blank())  + theme(legend.position="none")

####################################################################
####create a table of the same data for the top right-hand corner  
table <-data.frame(cbind(rep(" ", nrow(col_fractions)), as.character(col_fractions$cols), col_fractions$col_fractions, round(col_fractions$percent)))
names(table)<- c("   ", "Color", "Species number", "%")

table <- ggtexttable(table, 
            rows = NULL,  
            theme = ttheme("blank", 
                           tbody.style = tbody_style(fill =  "white",
                                                      hjust=1, x=0.9,))) %>%
    tab_add_hline(at.row = 10, row.side = "bottom", linewidth = 4) %>%
    tab_add_hline(at.row = 1:2, row.side = "top", linewidth = 4) %>%
    tab_add_vline(at.column =  2:4,  linewidth = 4)  %>%
    table_cell_bg(row = 2,column = 1,fill= "#CC79A7")%>%
    table_cell_bg(row = 3,column = 1,fill= "mediumorchid4")%>%
    table_cell_bg(row = 4,column = 1,fill= "#0072B2")%>%
    table_cell_bg(row = 5,column = 1,fill= "#009E73")%>%
    table_cell_bg(row = 6,column = 1,fill= "#F0E442")%>%
    table_cell_bg(row = 7,column = 1,fill= "#E69F00")%>%
    table_cell_bg(row = 8,column = 1,fill= "red3")%>%
    table_cell_bg(row = 9,column = 1,fill= "tan4")%>%
    table_cell_bg(row = 10,column = 1,fill= "grey95")%>%
    tab_add_border(from.row = 1,
      to.row = 10,
      from.column = 1,
      to.column = 4,
      linetype = 1,
      linewidth = 4,
      linecolor = "black"
    )

####################################################################
######################## Dataset graph
### this portion of code creates the supplementary figure 

##create a table to summarize data by data source
col_fractions <- table(fc$OrigValueStr, fc$Dataset)
col_fractions <- data.frame(cbind(col_fractions) )
col_fractions$cols <- rownames(col_fractions)
tot_species_EU <- sum(col_fractions$BiolFlor.Database)
tot_species_US <- sum(col_fractions$PLANTSdata.USDA)
tot_species_AF <- sum(col_fractions$Trait.Data.for.African.Plants...a.Photo.Guide)

##calculate percentages
col_fractions$percentEU <- col_fractions$BiolFlor.Database/tot_species_EU*100
col_fractions$percentUS <- col_fractions$PLANTSdata.USDA/tot_species_US*100
col_fractions$percentAF <- col_fractions$Trait.Data.for.African.Plants...a.Photo.Guide/tot_species_AF*100

cf <- stack(col_fractions)[37:63,]
cf$col <- rep (col_fractions$cols,3)
cf$values <- as.numeric(cf$values)
cf$col <- factor(cf$col, levels = bigdat_order)###order by average order of commonness

## making the graph
cont <- ggplot(cf, aes(y = values, x = as.factor(col), alpha = ind))+
  geom_bar(position="dodge",stat="identity", colour = "black",  aes(fill = as.factor(col)))+
  theme_light()+
  labs(y = "Percentage of species", x = NULL)+
  scale_alpha_manual(name = "Continent of database", values=c(0.2,0.5, 1), labels = c("Europe", "North America", "Africa"))+
  scale_fill_manual(name = "", 
                    values=c( "#E69F00" , "red3" ,"tan4" , "#0072B2" , 
                              "mediumorchid4" , "#CC79A7" ,"#009E73",  "#F0E442",
                              "grey10"),guide = 'none')

####################################################################
####################################################################
######################## insect pollination
##the following block of code retreives and cleanes data for TRY trait 29-- pollination syndrome. It partitions species names into two lists incl and excl,
## including and excluding animal pollinated species, respectively

ds <- TRYdata[TRYdata$TraitID ==29,]
ds$OrigValueStr <- as.factor(ds$OrigValueStr)
t <- data.frame(cbind(table(ds$OrigValueStr, ds$Dataset)))
sub <- subset(ds, OrigValueStr==c("wind pollinated", "wind the rule", "yes", 
                                 "water always",  "pollination no", "no", "abio", "pollination no", 
                                 "pollination wind", "anemogamous", "wind", "Wind", "Anemofila")) ###removing some categories that I think are for sure out

excl<- fc[fc$SpeciesName %in% levels(as.factor(sub$SpeciesName)), ]# dataset with only species NOT pollinated by animals

sub <- subset(ds, OrigValueStr==c("autogamous/entomogamous", "entomogamous", "insects the rule",
                                  "bees, bumblebees, wasps, bombylides, syrphids","syrphids, bees",
                                  "bees, bumble bees, wasps, bombylides, syrphids",
                                  "insects always","insect", "hymenopteres", "beetles, flies, syrphids, wasps, medium tongued bees",
                                  "short tongued bees, syrphids, flies, beetles", "Short tongued bees, syrphids, flies, beetles",
                                  "insects", "general insect", "bee", "moth/butterfly", "bird", "bio", 
                                  "pollination animals", "Animals", "insect pollinated", "Entomofila"))

incl<- fc[fc$SpeciesName %in% levels(as.factor(sub$SpeciesName)), ]# dataset with only species pollinated by animals

####################################################################
#####graph- animal pollinated and non-animal pollinated

#making a table of the animal pollinated species
fc <-incl #overwriting fc to re-use previous code
col_fractions <- table(fc$OrigValueStr) ######this is the breakdown across all animal pollinated plants
col_fractions <- data.frame(cbind(col_fractions) )
col_fractions$cols <- rownames(col_fractions)
tot_species_bio <- sum(col_fractions$col_fractions)
col_fractions$percent <- col_fractions$col_fractions/tot_species_bio*100

col_fractions <- col_fractions[order(col_fractions$percent),]
order <- col_fractions$cols
col_fractions$cols <- as.factor(col_fractions$cols)
col_fractions$cols <- factor(col_fractions$cols, levels = order)

####################################################################
#creating panel B of paper figure 
inc <- ggplot(col_fractions, aes(  y = as.factor(cols), x = percent, fill = as.factor(cols)))+
  geom_bar(position="dodge",stat="identity", colour = "black") +
  theme_light()+
  labs(x = "Percentage of species", y = NULL)+
  theme(legend.position = "none") + 
  scale_fill_manual(values=c("#E69F00" , "tan4" ,"#009E73",  "red3" ,
                             "#0072B2" ,"mediumorchid4" , "#CC79A7" ,  
                             "#F0E442","white" ))+
  geom_density(alpha = 0.2) +
  theme(axis.text.y=element_blank(),
        axis.ticks.y=element_blank())

####################################################################
#making a table of the non-animal pollinated species
fc <-excl #overwriting fc to re-use previous code
col_fractions <- table(fc$OrigValueStr) 
col_fractions <- data.frame(cbind(col_fractions) )
col_fractions$cols <- rownames(col_fractions)
tot_species_abio <- sum(col_fractions$col_fractions)
col_fractions$percent <- col_fractions$col_fractions/tot_species_abio*100
col_fractions$cols <- factor(col_fractions$cols, levels = order)

####################################################################
#creating panel C of paper figure 
exc <- ggplot(col_fractions, aes( y = as.factor(cols), x = percent, fill = as.factor(cols)))+
  geom_bar(position="dodge",stat="identity", colour = "black") +
  theme_light()+
  labs(x = "Percentage of species", y = NULL)+
  theme(legend.position = "none") + 
  scale_fill_manual(values=c("#E69F00" , "tan4" ,"#009E73",  "red3" ,
                             "#0072B2" ,"mediumorchid4" , "#CC79A7" ,  
                             "#F0E442","white"))+
  geom_density(alpha = 0.2) +
  theme(axis.text.y=element_blank(),
        axis.ticks.y=element_blank())

####################################################################
#the final paper figure

# the combination
amalg <- ggarrange(donut, table, inc, exc,
          labels = c("a", "", "b", "c"),
          ncol = 2, nrow = 2,
          hjust= 0.1,
          common.legend = TRUE,
          legend = "none")
 
tot_species_fuldat ### number of species in the full analysis
tot_species_abio   ### number of species in the breakdown of abiotically pollinated species
tot_species_bio    ### number of species in the breakdown of biotically pollinated species
tot_species_AF ###number of species in each of the three datasources in the final analysis
tot_species_EU
tot_species_US
 
 ggsave(file="figX.eps", plot = amalg)
 ggsave(file="supmat.pdf", plot = cont)
