# Supplementary material for: Fragmentary Blue: Resolving the Rarity Paradox in Flower Colors
Source: Front Plant Sci. 2021 Jan 15;11:618203. doi: 10.3389/fpls.2020.618203 (PMC7859648; doi:10.3389/fpls.2020.618203)
Supplement: Supplementary Appendix 1 — R code for Figure 1. [file Data_Sheet_2.ZIP]

Archive with 10 entries (10 files):
- human_sens.csv
- eristalis_sens.csv
- Vbird_sens.csv
- Ubird_sens.csv
- bombus_sens.csv
- apis_sens.csv
- papilio_sens.csv
- possum_sens.csv
- bat_sens.csv
- mouse_sens.csv
