# Supplementary material for: Fragmentary Blue: Resolving the Rarity Paradox in Flower Colors
Source: Front Plant Sci. 2021 Jan 15;11:618203. doi: 10.3389/fpls.2020.618203 (PMC7859648; doi:10.3389/fpls.2020.618203)
Supplement: Supplementary Appendix 1 — R code for Figure 1. [file Data_Sheet_2.ZIP › human_sens.csv]

300	0.00034298	0.0002198	0.00021938
301	0.00035928	0.00022972	0.00022924
302	0.00037072	0.00023648	0.00023594
303	0.00037567	0.00023905	0.00023846
304	0.00037396	0.00023735	0.00023673
305	0.00035749	0.00022631	0.00022566
306	0.00032058	0.00020239	0.00020177
307	0.00028034	0.00017649	0.00017591
308	0.00027098	0.00017009	0.00016949
309	0.00035602	0.0002228	0.00022195
310	0.00055956	0.00034906	0.00034765
311	0.00083794	0.00052099	0.00051874
312	0.0011412	0.00070711	0.00070385
313	0.0015467	0.00095492	0.00095025
314	0.0020072	0.0012346	0.0012281
315	0.0024064	0.0014743	0.0014662
316	0.0027247	0.0016626	0.0016529
317	0.0030457	0.0018505	0.0018391
318	0.0033501	0.0020265	0.0020133
319	0.0036158	0.0021771	0.0021621
320	0.0038187	0.0022881	0.0022716
321	0.0039273	0.0023413	0.0023235
322	0.0038997	0.0023126	0.0022941
323	0.0037519	0.0022127	0.0021941
324	0.0035095	0.0020579	0.0020397
325	0.0032018	0.0018662	0.0018489
326	0.0028615	0.0016574	0.0016414
327	0.0024168	0.0013908	0.0013766
328	0.0017427	0.00099601	0.00098541
329	0.0010455	0.00059328	0.00058667
330	0.00056305	0.00031713	0.00031344
331	0.00033811	0.00018896	0.00018666
332	0.00014389	7.9764e-05	7.8752e-05
333	-7.4076e-06	-4.0718e-06	-4.0178e-06
334	-9.848e-05	-5.3656e-05	-5.2914e-05
335	-0.00012033	-6.4957e-05	-6.4021e-05
336	-0.00012806	-6.8473e-05	-6.7444e-05
337	-0.00013445	-7.1173e-05	-7.0058e-05
338	-0.00013988	-7.3275e-05	-7.2078e-05
339	-0.00014473	-7.4998e-05	-7.3722e-05
340	-0.00014946	-7.6573e-05	-7.5215e-05
341	-0.00015452	-7.8239e-05	-7.6794e-05
342	-0.0001604	-8.0222e-05	-7.8678e-05
343	-0.00016607	-8.2004e-05	-8.036e-05
344	-0.00017138	-8.3506e-05	-8.1763e-05
345	-0.00017701	-8.5067e-05	-8.3217e-05
346	-0.0001837	-8.7024e-05	-8.5052e-05
347	-0.00019223	-8.9714e-05	-8.7596e-05
348	-0.00022946	-0.00010544	-0.00010285
349	-0.00035018	-0.00015834	-0.00015428
350	-0.00052834	-0.00023494	-0.00022867
351	-0.00073212	-0.00031997	-0.00031106
352	-0.0009279	-0.00039832	-0.00038675
353	-0.0010803	-0.00045519	-0.0004414
354	-0.001152	-0.00047615	-0.0004611
355	-0.001124	-0.00045544	-0.00044042
356	-0.0010206	-0.00040509	-0.00039114
357	-0.00086693	-0.00033688	-0.00032476
358	-0.00068995	-0.00026229	-0.00025243
359	-0.00051786	-0.00019246	-0.00018491
360	-0.00038052	-0.00013816	-0.00013249
361	-0.00030947	-0.0001097	-0.00010499
362	-0.00030933	-0.00010697	-0.00010217
363	-0.00031529	-0.0001063	-0.00010131
364	-0.00032275	-0.00010602	-0.0001008
365	-0.00033178	-0.00010611	-0.00010064
366	-0.00034249	-0.00010658	-0.00010083
367	-0.00035497	-0.00010741	-0.00010133
368	-0.00036924	-0.00010857	-0.00010213
369	-0.00038788	-0.00011076	-0.00010387
370	-0.00051399	-0.00014246	-0.00013316
371	-0.00075915	-0.00020411	-0.00019013
372	-0.0010627	-0.00027703	-0.00025712
373	-0.0013606	-0.0003437	-0.00031776
374	-0.0015848	-0.0003878	-0.00035706
375	-0.0016664	-0.00039481	-0.00036193
376	-0.0016357	-0.00037511	-0.00034229
377	-0.0015401	-0.00034174	-0.00031031
378	-0.0013961	-0.00029967	-0.00027071
379	-0.0012213	-0.00025354	-0.00022779
380	-0.0010343	-0.00020765	-0.00018548
381	-0.00085492	-0.00016597	-0.00014734
382	-0.00070395	-0.00013215	-0.00011656
383	-0.00060343	-0.00010954	-9.5961e-05
384	-0.00057609	-0.00010115	-8.7971e-05
385	-0.00058724	-9.9749e-05	-8.6095e-05
386	-0.00060261	-9.9057e-05	-8.4817e-05
387	-0.00062074	-9.8784e-05	-8.3875e-05
388	-0.00064005	-9.866e-05	-8.3033e-05
389	-0.00065891	-9.8436e-05	-8.2082e-05
390	-0.00067557	-9.788e-05	-8.0832e-05
391	-0.00068821	-9.6777e-05	-7.9117e-05
392	-0.00028849	-3.9408e-05	-3.188e-05
393	0.0012095	0.00016065	0.00012854
394	0.0036948	0.0004777	0.00037791
395	0.0070302	0.00088575	0.00069252
396	0.011069	0.0013608	0.001051
397	0.015657	0.0018804	0.0014344
398	0.020831	0.0024477	0.0018432
399	0.028793	0.0033149	0.0024637
400	0.039495	0.0044622	0.0032722
401	0.052011	0.0057759	0.0041782
402	0.065371	0.0071477	0.0050995
403	0.078839	0.0085023	0.0059819
404	0.093031	0.0099131	0.0068772
405	0.10856	0.011451	0.0078329
406	0.12601	0.013182	0.008891
407	0.14599	0.015173	0.010092
408	0.17	0.017589	0.011538
409	0.20231	0.020877	0.013509
410	0.23776	0.024518	0.015654
411	0.27039	0.027916	0.01759
412	0.30175	0.031251	0.019441
413	0.33667	0.035041	0.02153
414	0.38054	0.039879	0.02421
415	0.42787	0.045229	0.027142
416	0.46936	0.050138	0.029756
417	0.50719	0.054846	0.032207
418	0.5451	0.059775	0.034749
419	0.58622	0.0653	0.0376
420	0.62982	0.071383	0.040733
421	0.67436	0.077892	0.044071
422	0.71987	0.084872	0.04764
423	0.76652	0.092386	0.051473
424	0.80794	0.099696	0.055163
425	0.84416	0.1068	0.058716
426	0.87711	0.11394	0.062269
427	0.9057	0.12097	0.06575
428	0.92889	0.12773	0.069078
429	0.94744	0.1343	0.072302
430	0.96315	0.14093	0.075552
431	0.97605	0.1476	0.078829
432	0.98615	0.15431	0.082131
433	0.99348	0.16104	0.085456
434	0.99808	0.16781	0.088801
435	1	0.17458	0.092163
436	0.99954	0.1814	0.09556
437	0.99704	0.18831	0.099015
438	0.9925	0.19529	0.10252
439	0.9859	0.20233	0.10607
440	0.97727	0.20939	0.10965
441	0.96663	0.21646	0.11325
442	0.95446	0.22362	0.11691
443	0.94099	0.2309	0.12065
444	0.92624	0.23828	0.12446
445	0.91027	0.24575	0.12834
446	0.89311	0.25329	0.13228
447	0.87481	0.2609	0.13627
448	0.85555	0.26858	0.14032
449	0.83567	0.27642	0.14447
450	0.81518	0.2844	0.14872
451	0.79409	0.29249	0.15306
452	0.77243	0.30067	0.15747
453	0.75018	0.30891	0.16194
454	0.72739	0.31717	0.16644
455	0.70418	0.32546	0.17099
456	0.6808	0.33386	0.17563
457	0.65737	0.34238	0.18037
458	0.63394	0.35102	0.1852
459	0.61058	0.35979	0.19013
460	0.58736	0.36869	0.19518
461	0.56434	0.37773	0.20033
462	0.54157	0.38692	0.20561
463	0.51911	0.39626	0.21101
464	0.49699	0.40576	0.21654
465	0.47522	0.41538	0.22218
466	0.45382	0.42512	0.22794
467	0.43285	0.43498	0.23381
468	0.41233	0.44498	0.23982
469	0.3923	0.45511	0.24595
470	0.37281	0.4654	0.25223
471	0.35387	0.47584	0.25866
472	0.3355	0.48646	0.26525
473	0.31775	0.49732	0.27204
474	0.30063	0.50841	0.27903
475	0.28412	0.5197	0.28622
476	0.26818	0.53114	0.29356
477	0.2528	0.54269	0.30106
478	0.23797	0.55429	0.30867
479	0.22368	0.56589	0.31637
480	0.20997	0.57758	0.32422
481	0.19685	0.58939	0.33224
482	0.18432	0.6013	0.34042
483	0.17235	0.61327	0.34875
484	0.16093	0.62528	0.35721
485	0.15006	0.63727	0.36579
486	0.13971	0.64922	0.37446
487	0.12988	0.66113	0.38324
488	0.12057	0.673	0.39212
489	0.11177	0.68482	0.40111
490	0.10345	0.69657	0.4102
491	0.095614	0.70823	0.41939
492	0.08824	0.7198	0.42867
493	0.081313	0.73125	0.43803
494	0.074821	0.74261	0.4475
495	0.068751	0.75391	0.45709
496	0.063113	0.76547	0.46702
497	0.05788	0.77728	0.47727
498	0.053013	0.78912	0.48772
499	0.048481	0.80079	0.49827
500	0.044265	0.8122	0.50884
501	0.040323	0.82279	0.5191
502	0.036679	0.83321	0.52946
503	0.033315	0.84345	0.5399
504	0.030215	0.85349	0.55042
505	0.027363	0.86332	0.56101
506	0.024743	0.87292	0.57168
507	0.022341	0.88228	0.58241
508	0.020142	0.89138	0.59321
509	0.018132	0.90021	0.60405
510	0.016298	0.90876	0.61494
511	0.014627	0.91701	0.62586
512	0.013107	0.92495	0.63682
513	0.011728	0.93256	0.6478
514	0.010477	0.93983	0.6588
515	0.0093459	0.94675	0.6698
516	0.0083237	0.9533	0.6808
517	0.0074019	0.95947	0.69179
518	0.0065719	0.96525	0.70276
519	0.0058258	0.97063	0.71369
520	0.0051564	0.97558	0.72459
521	0.0045567	0.98011	0.73545
522	0.0040204	0.9842	0.74624
523	0.0035416	0.98784	0.75696
524	0.0031149	0.99103	0.7676
525	0.0027352	0.99374	0.77815
526	0.002398	0.99598	0.7886
527	0.002099	0.99773	0.79893
528	0.0018343	0.99899	0.80914
529	0.0016004	0.99975	0.81921
530	0.0013941	1	0.82914
531	0.0012124	0.99974	0.8389
532	0.0010526	0.99897	0.8485
533	0.00091244	0.99768	0.8579
534	0.00078963	0.99588	0.86712
535	0.00068222	0.99354	0.87612
536	0.00058846	0.99069	0.8849
537	0.00050674	0.98731	0.89345
538	0.00043565	0.98341	0.90176
539	0.00037391	0.97898	0.90981
540	0.00032038	0.97404	0.91759
541	0.00027406	0.96858	0.92509
542	0.00023404	0.96262	0.9323
543	0.00019953	0.95614	0.9392
544	0.00016982	0.94917	0.94578
545	0.00014429	0.94171	0.95204
546	0.00012239	0.93376	0.95797
547	0.00010364	0.92534	0.96354
548	8.7613e-05	0.91645	0.96875
549	7.3937e-05	0.90712	0.9736
550	6.2289e-05	0.89733	0.97806
551	5.2386e-05	0.88712	0.98214
552	4.3982e-05	0.8765	0.98582
553	3.6862e-05	0.86547	0.98909
554	3.0842e-05	0.85405	0.99195
555	2.576e-05	0.84226	0.99439
556	2.1478e-05	0.83011	0.99639
557	1.7877e-05	0.81762	0.99796
558	1.4853e-05	0.80481	0.99909
559	1.232e-05	0.7917	0.99977
560	1.02e-05	0.77829	1
561	8.4306e-06	0.76462	0.99977
562	6.9558e-06	0.7507	0.99908
563	5.7288e-06	0.73655	0.99793
564	4.71e-06	0.72219	0.99631
565	3.8654e-06	0.70764	0.99422
566	3.1667e-06	0.69292	0.99166
567	2.5897e-06	0.67805	0.98864
568	2.114e-06	0.66304	0.98514
569	1.7226e-06	0.64793	0.98118
570	1.4012e-06	0.63273	0.97675
571	1.1377e-06	0.61746	0.97186
572	9.2211e-07	0.60213	0.96651
573	7.4602e-07	0.58678	0.9607
574	6.0247e-07	0.57142	0.95445
575	4.8566e-07	0.55607	0.94774
576	3.9079e-07	0.54074	0.9406
577	3.1389e-07	0.52546	0.93303
578	2.5166e-07	0.51024	0.92503
579	2.014e-07	0.49511	0.91662
580	1.6088e-07	0.48008	0.9078
581	1.2828e-07	0.46516	0.89858
582	1.021e-07	0.45038	0.88898
583	8.1113e-08	0.43574	0.879
584	6.4322e-08	0.42126	0.86866
585	5.0913e-08	0.40696	0.85796
586	4.0226e-08	0.39286	0.84693
587	3.1723e-08	0.37895	0.83558
588	2.4971e-08	0.36526	0.82391
589	1.962e-08	0.35179	0.81194
590	1.5387e-08	0.33856	0.7997
591	1.2045e-08	0.32558	0.78718
592	9.4112e-09	0.31285	0.77442
593	7.3397e-09	0.30039	0.76141
594	5.7135e-09	0.2882	0.74819
595	4.4392e-09	0.27628	0.73477
596	3.4428e-09	0.26465	0.72116
597	2.665e-09	0.25331	0.70738
598	2.059e-09	0.24226	0.69345
599	1.5879e-09	0.2315	0.67938
600	1.2222e-09	0.22105	0.66519
601	9.39e-10	0.21089	0.65091
602	7.2005e-10	0.20104	0.63654
603	5.5111e-10	0.1915	0.6221
604	4.2101e-10	0.18225	0.60761
605	3.2101e-10	0.17331	0.59309
606	2.443e-10	0.16468	0.57855
607	1.8557e-10	0.15634	0.56401
608	1.4069e-10	0.1483	0.54949
609	1.0646e-10	0.14056	0.535
610	8.0409e-11	0.13311	0.52056
611	6.0615e-11	0.12595	0.50618
612	4.5606e-11	0.11907	0.49188
613	3.4248e-11	0.11247	0.47767
614	2.5669e-11	0.10615	0.46357
615	1.9203e-11	0.10009	0.44959
616	1.4338e-11	0.094303	0.43574
617	1.0685e-11	0.088772	0.42203
618	7.9469e-12	0.083492	0.40849
619	5.8994e-12	0.078457	0.39511
620	4.3709e-12	0.073662	0.38191
621	3.2323e-12	0.069099	0.3689
622	2.3856e-12	0.064762	0.35609
623	1.7573e-12	0.060643	0.3435
624	1.292e-12	0.056735	0.33111
625	9.4805e-13	0.053032	0.31896
626	6.9432e-13	0.049527	0.30703
627	5.0751e-13	0.046211	0.29535
628	3.7024e-13	0.043079	0.28391
629	2.6957e-13	0.040123	0.27272
630	1.9589e-13	0.037335	0.26179
631	1.4208e-13	0.03471	0.25111
632	1.0284e-13	0.032239	0.2407
633	7.4299e-14	0.029918	0.23056
634	5.3573e-14	0.027737	0.22068
635	3.8552e-14	0.025692	0.21107
636	2.7689e-14	0.023776	0.20174
637	1.9848e-14	0.021982	0.19267
638	1.4199e-14	0.020304	0.18388
639	1.0138e-14	0.018737	0.17536
640	7.2247e-15	0.017275	0.16711
641	5.1383e-15	0.015912	0.15914
642	3.6472e-15	0.014643	0.15142
643	2.5837e-15	0.013462	0.14398
644	1.8267e-15	0.012364	0.1368
645	1.289e-15	0.011345	0.12988
646	9.0775e-16	0.010401	0.12321
647	6.38e-16	0.0095253	0.1168
648	4.4753e-16	0.0087153	0.11064
649	3.133e-16	0.0079665	0.10472
650	2.189e-16	0.0072749	0.09904
651	1.5264e-16	0.006637	0.093598
652	1.0623e-16	0.0060491	0.088386
653	7.378e-17	0.0055079	0.0834
654	5.1142e-17	0.0050102	0.078633
655	3.538e-17	0.004553	0.074081
656	2.4427e-17	0.0041335	0.069737
657	1.6831e-17	0.0037489	0.065596
658	1.1575e-17	0.0033967	0.061652
659	7.9438e-18	0.0030746	0.0579
660	5.4411e-18	0.0027803	0.054332
661	3.7195e-18	0.0025116	0.050943
662	2.5375e-18	0.0022666	0.047727
663	1.7277e-18	0.0020434	0.044679
664	1.174e-18	0.0018404	0.041791
665	7.9614e-19	0.0016559	0.039058
666	5.3883e-19	0.0014884	0.036474
667	3.6395e-19	0.0013364	0.034033
668	2.4534e-19	0.0011988	0.03173
669	1.6505e-19	0.0010742	0.029558
670	1.1082e-19	0.00096164	0.027512
671	7.4254e-20	0.00085996	0.025586
672	4.9655e-20	0.00076824	0.023776
673	3.3139e-20	0.0006856	0.022075
674	2.2072e-20	0.00061122	0.020479
675	1.4671e-20	0.00054435	0.018982
676	9.7327e-21	0.00048429	0.01758
677	6.4435e-21	0.00043041	0.016268
678	4.2574e-21	0.00038213	0.015041
679	2.8073e-21	0.00033891	0.013894
680	1.8474e-21	0.00030026	0.012825
681	1.2133e-21	0.00026574	0.011827
682	7.9521e-22	0.00023495	0.010898
683	5.2015e-22	0.0002075	0.010033
684	3.3955e-22	0.00018307	0.0092287
685	2.2121e-22	0.00016134	0.0084817
686	1.4383e-22	0.00014205	0.0077883
687	9.3324e-23	0.00012492	0.0071455
688	6.0432e-23	0.00010975	0.00655
689	3.9055e-23	9.6313e-05	0.0059989
690	2.5188e-23	8.4433e-05	0.0054894
691	1.6213e-23	7.3939e-05	0.0050187
692	1.0414e-23	6.468e-05	0.0045844
693	6.6762e-24	5.652e-05	0.004184
694	4.2713e-24	4.9336e-05	0.0038151
695	2.7271e-24	4.3019e-05	0.0034757
696	1.7377e-24	3.747e-05	0.0031637
697	1.105e-24	3.2602e-05	0.0028771
698	7.0129e-25	2.8335e-05	0.0026142
699	4.4416e-25	2.46e-05	0.0023731
700	2.8074e-25	2.1334e-05	0.0021524
701	1.7709e-25	1.8482e-05	0.0019504
702	1.1149e-25	1.5993e-05	0.0017658
703	7.0042e-26	1.3825e-05	0.0015972
704	4.3916e-26	1.1937e-05	0.0014434
705	2.748e-26	1.0296e-05	0.0013033
706	1.7161e-26	8.8705e-06	0.0011756
707	1.0695e-26	7.6341e-06	0.0010595
708	6.652e-27	6.5627e-06	0.00095402
709	4.1291e-27	5.6355e-06	0.00085823
710	2.5579e-27	4.8339e-06	0.00077135
711	1.5814e-27	4.1417e-06	0.00069263
712	9.7574e-28	3.5447e-06	0.00062137
713	6.0084e-28	3.0304e-06	0.00055692
714	3.6925e-28	2.5878e-06	0.0004987
715	2.2647e-28	2.2074e-06	0.00044615
716	1.3863e-28	1.8808e-06	0.00039876
717	8.469e-29	1.6008e-06	0.00035608
718	5.1637e-29	1.3609e-06	0.00031766
719	3.1423e-29	1.1556e-06	0.00028313
720	1.9084e-29	9.8022e-07	0.00025211
721	1.1569e-29	8.3051e-07	0.00022428
722	6.9992e-30	7.0287e-07	0.00019934
723	4.2266e-30	5.9417e-07	0.000177
724	2.5476e-30	5.0172e-07	0.00015701
725	1.5327e-30	4.2317e-07	0.00013915
726	9.2046e-31	3.5651e-07	0.00012321
727	5.5179e-31	3.0002e-07	0.00010899
728	3.3021e-31	2.5218e-07	9.6313e-05
729	1.9727e-31	2.1173e-07	8.5033e-05
730	1.1766e-31	1.7757e-07	7.5002e-05
731	7.0069e-32	1.4875e-07	6.6091e-05
732	4.1664e-32	1.2446e-07	5.8182e-05
733	2.474e-32	1.0402e-07	5.1171e-05
734	1.4671e-32	8.6839e-08	4.4961e-05
735	8.6899e-33	7.2411e-08	3.9467e-05
736	5.1418e-33	6.031e-08	3.461e-05
737	3.0398e-33	5.0174e-08	3.0322e-05
738	1.7959e-33	4.1693e-08	2.6539e-05
739	1.0605e-33	3.4605e-08	2.3205e-05
740	6.261e-34	2.8689e-08	2.0271e-05
741	3.6967e-34	2.3757e-08	1.769e-05
742	2.1835e-34	1.965e-08	1.5423e-05
743	1.2907e-34	1.6234e-08	1.3433e-05
744	7.638e-35	1.3397e-08	1.1688e-05
745	4.5273e-35	1.1042e-08	1.016e-05
746	2.689e-35	9.0906e-09	8.8233e-06
747	1.6013e-35	7.4754e-09	7.6546e-06
748	9.5654e-36	6.14e-09	6.6342e-06
749	5.7348e-36	5.0372e-09	5.7442e-06
750	3.4526e-36	4.1276e-09	4.9686e-06
751	2.0884e-36	3.3784e-09	4.2934e-06
752	1.2698e-36	2.7618e-09	3.7064e-06
753	7.7634e-37	2.2552e-09	3.1964e-06
754	4.7746e-37	1.8393e-09	2.7538e-06
755	2.9545e-37	1.4983e-09	2.3701e-06
756	1.8396e-37	1.2191e-09	2.0379e-06
757	1.1526e-37	9.908e-10	1.7504e-06
758	7.2652e-38	8.0428e-10	1.502e-06
759	4.6067e-38	6.5209e-10	1.2876e-06
760	2.9372e-38	5.2808e-10	1.1026e-06
761	1.8824e-38	4.2714e-10	9.4332e-07
762	1.2122e-38	3.4509e-10	8.0619e-07
763	7.8387e-39	2.7846e-10	6.8831e-07
764	5.0882e-39	2.2444e-10	5.8706e-07
765	3.3136e-39	1.8068e-10	5.002e-07
766	2.164e-39	1.4527e-10	4.2576e-07
767	1.4166e-39	1.1667e-10	3.6203e-07
768	9.2913e-40	9.3585e-11	3.0752e-07
769	6.1038e-40	7.4978e-11	2.6096e-07
770	4.0148e-40	5.9999e-11	2.2122e-07
771	2.6433e-40	4.7955e-11	1.8734e-07
772	1.7415e-40	3.8283e-11	1.5848e-07
773	1.1479e-40	3.0524e-11	1.3394e-07
774	7.568e-41	2.4309e-11	1.1307e-07
775	4.9902e-41	1.9336e-11	9.5364e-08
776	3.2902e-41	1.5362e-11	8.0345e-08
777	2.169e-41	1.219e-11	6.7621e-08
778	1.4295e-41	9.6613e-12	5.6854e-08
779	9.4178e-42	7.6479e-12	4.7751e-08
780	6.2019e-42	6.0468e-12	4.0065e-08
781	4.0821e-42	4.7751e-12	3.3581e-08
782	2.6854e-42	3.7663e-12	2.8117e-08
783	1.7655e-42	2.967e-12	2.3518e-08
784	1.16e-42	2.3345e-12	1.965e-08
785	7.6172e-43	1.8346e-12	1.6402e-08
786	4.9982e-43	1.44e-12	1.3676e-08
787	3.2775e-43	1.1289e-12	1.1391e-08
788	2.1476e-43	8.8394e-13	9.4784e-09
789	1.4062e-43	6.9129e-13	7.8785e-09
790	9.2012e-44	5.3997e-13	6.5417e-09
791	6.016e-44	4.2126e-13	5.4261e-09
792	3.9305e-44	3.2824e-13	4.496e-09
793	2.566e-44	2.5545e-13	3.7215e-09
794	1.6739e-44	1.9856e-13	3.0771e-09
795	1.0912e-44	1.5415e-13	2.5416e-09
796	7.1074e-45	1.1953e-13	2.0971e-09
797	4.626e-45	9.257e-14	1.7285e-09
798	3.0086e-45	7.1603e-14	1.4232e-09
799	1.9552e-45	5.5317e-14	1.1706e-09
800	1.2696e-45	4.2682e-14	9.6179e-10
801	8.2384e-46	3.2893e-14	7.8939e-10
802	5.3416e-46	2.5318e-14	6.4721e-10
803	3.4607e-46	1.9464e-14	5.3008e-10
804	2.2404e-46	1.4945e-14	4.3368e-10
805	1.4493e-46	1.1461e-14	3.5444e-10
806	9.3683e-47	8.778e-15	2.8936e-10
807	6.051e-47	6.715e-15	2.3599e-10
808	3.9054e-47	5.1305e-15	1.9225e-10
809	2.5186e-47	3.9151e-15	1.5645e-10
810	1.6231e-47	2.9839e-15	1.2718e-10
811	1.0452e-47	2.2714e-15	1.0328e-10
812	6.7251e-48	1.7269e-15	8.3779e-11
813	4.324e-48	1.3113e-15	6.7887e-11
814	2.778e-48	9.9444e-16	5.4951e-11
815	1.7835e-48	7.5324e-16	4.4432e-11
816	1.1441e-48	5.6984e-16	3.5888e-11
817	7.3339e-49	4.3056e-16	2.8956e-11
818	4.6976e-49	3.2491e-16	2.3338e-11
819	3.0067e-49	2.4489e-16	1.8789e-11
820	1.923e-49	1.8434e-16	1.5111e-11
821	1.229e-49	1.3859e-16	1.214e-11
822	7.8484e-50	1.0407e-16	9.7421e-12
823	5.0083e-50	7.8048e-17	7.8096e-12
824	3.1936e-50	5.846e-17	6.2536e-12
825	2.0349e-50	4.3734e-17	5.0022e-12
826	1.2956e-50	3.2676e-17	3.9969e-12
827	8.2432e-51	2.4384e-17	3.1902e-12
828	5.2407e-51	1.8173e-17	2.5435e-12
829	3.3294e-51	1.3528e-17	2.0257e-12
830	2.1135e-51	1.0057e-17	1.6116e-12
