# Supplementary material for: Fragmentary Blue: Resolving the Rarity Paradox in Flower Colors
Source: Front Plant Sci. 2021 Jan 15;11:618203. doi: 10.3389/fpls.2020.618203 (PMC7859648; doi:10.3389/fpls.2020.618203)
Supplement: Supplementary Appendix 1 — R code for Figure 1. [file Data_Sheet_2.ZIP › eristalis_sens.csv]

300	0.59789	0.42314	0.16982	0.15967
305	0.68873	0.49909	0.19596	0.18291
310	0.77807	0.58085	0.22268	0.20627
315	0.86022	0.66596	0.24912	0.22884
320	0.92874	0.75092	0.27435	0.24962
325	0.97719	0.83127	0.29741	0.26759
330	1	0.90175	0.31743	0.28176
335	0.99348	0.95675	0.33371	0.2913
340	0.95662	0.99094	0.34584	0.29561
345	0.89155	1	0.35372	0.29441
350	0.80342	0.98136	0.35768	0.28776
355	0.69968	0.93482	0.35841	0.27608
360	0.58892	0.86286	0.357	0.26016
365	0.4795	0.77049	0.35483	0.24104
370	0.37831	0.66462	0.35347	0.21994
375	0.29006	0.55312	0.35457	0.19816
380	0.21695	0.44373	0.35975	0.17696
385	0.15903	0.34295	0.37042	0.1575
390	0.11482	0.25534	0.38775	0.1407
395	0.082015	0.18324	0.41253	0.12728
400	0.058144	0.12692	0.44515	0.11769
405	0.040959	0.08502	0.48555	0.11219
410	0.028645	0.055259	0.53318	0.11084
415	0.01984	0.034987	0.58706	0.11359
420	0.013565	0.021682	0.64572	0.12031
425	0.0091238	0.013215	0.70726	0.13084
430	0.0060197	0.007957	0.76938	0.14507
435	0.003887	0.004747	0.82947	0.16289
440	0.0024524	0.0028091	0.88466	0.18426
445	0.0015102	0.0016477	0.93201	0.20921
450	0.00090705	0.00095585	0.96866	0.23776
455	0.00053114	0.00054673	0.99201	0.27
460	0.00030316	0.0003074	1	0.30598
465	0.00016863	0.00016943	0.99125	0.34571
470	9.1407e-05	9.1357e-05	0.96528	0.38915
475	4.8281e-05	4.8113e-05	0.92258	0.43615
480	2.4849e-05	2.4725e-05	0.86467	0.48642
485	1.2462e-05	1.239e-05	0.79399	0.53952
490	6.0898e-06	6.0522e-06	0.71372	0.59482
495	2.8997e-06	2.8813e-06	0.62752	0.65147
500	1.3454e-06	1.3367e-06	0.5392	0.70843
505	6.0827e-07	6.0434e-07	0.45244	0.76446
510	2.6798e-07	2.6625e-07	0.37045	0.8181
515	1.1506e-07	1.1431e-07	0.29574	0.86779
520	4.814e-08	4.7828e-08	0.23003	0.91185
525	1.963e-08	1.9503e-08	0.1742	0.94861
530	7.8017e-09	7.7512e-09	0.12836	0.97645
535	3.0222e-09	3.0027e-09	0.091952	0.99397
540	1.1412e-09	1.1338e-09	0.064005	1
545	4.2008e-10	4.1736e-10	0.043261	0.99378
550	1.5075e-10	1.4978e-10	0.028375	0.97499
555	5.2747e-11	5.2405e-11	0.01805	0.94383
560	1.7995e-11	1.7879e-11	0.01113	0.90101
565	5.9868e-12	5.948e-12	0.0066477	0.84776
570	1.9424e-12	1.9298e-12	0.0038445	0.78577
575	6.1466e-13	6.1068e-13	0.0021516	0.71709
580	1.8972e-13	1.8849e-13	0.0011646	0.644
585	5.7127e-14	5.6758e-14	0.00060945	0.56886
590	1.6782e-14	1.6674e-14	0.00030818	0.494
595	4.8104e-15	4.7793e-15	0.00015051	0.42153
600	1.3455e-15	1.3368e-15	7.097e-05	0.35328
605	3.673e-16	3.6492e-16	3.2294e-05	0.29066
610	9.7862e-17	9.7228e-17	1.4175e-05	0.23466
615	2.5452e-17	2.5288e-17	5.9999e-06	0.18581
620	6.4627e-18	6.4209e-18	2.448e-06	0.14425
625	1.6022e-18	1.5918e-18	9.624e-07	0.10974
630	3.8788e-19	3.8537e-19	3.6446e-07	0.081787
635	9.1708e-20	9.1114e-20	1.329e-07	0.059683
640	2.1178e-20	2.1041e-20	4.6655e-08	0.04263
645	4.7775e-21	4.7466e-21	1.5762e-08	0.029793
650	1.0529e-21	1.0461e-21	5.1229e-09	0.020365
655	2.2675e-22	2.2528e-22	1.6015e-09	0.01361
660	4.7717e-23	4.7408e-23	4.8144e-10	0.0088898
665	9.8143e-24	9.7508e-24	1.3913e-10	0.0056734
670	1.9731e-24	1.9603e-24	3.8645e-11	0.0035365
675	3.8779e-25	3.8528e-25	1.0315e-11	0.0021524
680	7.4519e-26	7.4036e-26	2.6449e-12	0.0012787
685	1.4003e-26	1.3912e-26	6.5145e-13	0.00074129
690	2.5732e-27	2.5566e-27	1.5409e-13	0.00041922
695	4.6252e-28	4.5953e-28	3.4998e-14	0.00023121
700	8.1326e-29	8.08e-29	7.6311e-15	0.00012433
705	1.399e-29	1.39e-29	1.5972e-15	6.5165e-05
710	2.355e-30	2.3397e-30	3.2083e-16	3.3283e-05
715	3.8793e-31	3.8542e-31	6.1843e-17	1.6562e-05
720	6.2545e-32	6.214e-32	1.1438e-17	8.0268e-06
725	9.871e-33	9.8071e-33	2.0296e-18	3.7882e-06
730	1.5252e-33	1.5153e-33	3.4546e-19	1.7406e-06
735	2.3073e-34	2.2924e-34	5.6404e-20	7.7843e-07
740	3.4182e-35	3.3961e-35	8.8323e-21	3.3879e-07
745	4.9596e-36	4.9275e-36	1.3264e-21	1.4346e-07
750	7.0487e-37	7.0031e-37	1.9101e-22	5.9093e-08
755	9.8138e-38	9.7503e-38	2.6377e-23	2.3674e-08
760	1.3387e-38	1.3301e-38	3.4923e-24	9.2229e-09
765	1.7895e-39	1.7779e-39	4.4333e-25	3.4933e-09
770	2.3443e-40	2.3291e-40	5.3956e-26	1.2862e-09
775	3.0101e-41	2.9906e-41	6.2955e-27	4.603e-10
780	3.7887e-42	3.7642e-42	7.0419e-28	1.6008e-10
785	4.6754e-43	4.6451e-43	7.5509e-29	5.4095e-11
790	5.6573e-44	5.6207e-44	7.7616e-30	1.7759e-11
795	6.713e-45	6.6695e-45	7.6479e-31	5.6636e-12
800	7.8126e-46	7.762e-46	7.2238e-32	1.7543e-12
805	8.9187e-47	8.8609e-47	6.5407e-33	5.2772e-13
810	9.9882e-48	9.9235e-48	5.6769e-34	1.5415e-13
815	1.0975e-48	1.0904e-48	4.7232e-35	4.3722e-14
820	1.1834e-49	1.1757e-49	3.7671e-36	1.2039e-14
825	1.2523e-50	1.2442e-50	2.8801e-37	3.2181e-15
830	1.3006e-51	1.2922e-51	2.111e-38	8.3499e-16
