# Supplementary material for: Fragmentary Blue: Resolving the Rarity Paradox in Flower Colors
Source: Front Plant Sci. 2021 Jan 15;11:618203. doi: 10.3389/fpls.2020.618203 (PMC7859648; doi:10.3389/fpls.2020.618203)
Supplement: Supplementary Appendix 1 — R code for Figure 1. [file Data_Sheet_2.ZIP › Vbird_sens.csv]

300	0.09199	0	0	0
305	0.12182	0	0	0
310	0.15487	0	0	0
315	0.19069	0	0	0
320	0.22871	0	0	0
325	0.26833	0	0	0
330	0.30897	0	0	0
335	0.35016	0	0	0
340	0.39163	0	0	0
345	0.43336	0	0	0
350	0.47559	0	0	0
355	0.51879	0	0	0
360	0.56358	0	0	0
365	0.61053	0	0	0
370	0.66002	0	0	0
375	0.71198	0	0	0
380	0.76575	0	0	0
385	0.81993	2.6838e-293	0	0
390	0.87232	3.3534e-189	0	0
395	0.92001	3.8288e-122	0	0
400	0.95956	6.1212e-79	0	0
405	0.98736	4.2449e-51	0	0
410	1	3.75e-33	0	0
415	0.99476	1.4007e-21	0	0
420	0.97	4.0928e-14	0	0
425	0.92551	2.6977e-09	0	0
430	0.86265	3.4932e-06	0	0
435	0.78427	0.00035803	0	0
440	0.6945	0.0071234	9.0776e-256	0
445	0.59825	0.04901	5.3502e-176	0
450	0.50069	0.16907	3.7006e-121	0
455	0.40664	0.37136	1.873e-83	0
460	0.32014	0.6056	1.5792e-57	0
465	0.24406	0.80917	1.0664e-39	0
470	0.17998	0.94362	1.9562e-27	0
475	0.12826	1	5.3456e-19	6.8409e-306
480	0.088251	0.98812	3.4107e-13	4.3868e-229
485	0.058572	0.9253	3.3671e-09	1.3373e-171
490	0.037465	0.82954	1.8864e-06	1.4161e-128
495	0.023076	0.71648	0.00014648	2.2706e-96
500	0.013675	0.59843	0.0029119	2.9136e-72
505	0.0077909	0.4844	0.022584	3.2626e-54
510	0.0042641	0.38041	0.091282	1.0669e-40
515	0.0022404	0.28998	0.23455	1.4087e-30
520	0.0011292	0.21457	0.43909	5.3603e-23
525	0.00054556	0.15408	0.65763	2.5575e-17
530	0.00025252	0.10735	0.84013	4.5972e-13
535	0.00011191	0.072518	0.9565	7.0904e-10
540	4.7454e-05	0.04748	1	1.7368e-07
545	1.9243e-05	0.030113	0.97984	1.071e-05
550	7.458e-06	0.018489	0.91233	0.00023463
555	2.7613e-06	0.010984	0.81478	0.002363
560	9.7613e-07	0.0063102	0.70232	0.013265
565	3.2932e-07	0.0035038	0.58671	0.047935
570	1.0598e-07	0.0018794	0.47628	0.12419
575	3.2523e-08	0.00097333	0.37633	0.25
580	9.5122e-09	0.00048646	0.28972	0.41524
585	2.6507e-09	0.00023452	0.21743	0.59516
590	7.035e-10	0.00010901	0.15911	0.76115
595	1.7776e-10	4.883e-05	0.11352	0.89048
600	4.2752e-11	2.1071e-05	0.078968	0.97083
605	9.7831e-12	8.7558e-06	0.053542	1
610	2.1295e-12	3.5021e-06	0.035374	0.98315
615	4.4079e-13	1.3478e-06	0.022765	0.92956
620	8.6747e-14	4.9896e-07	0.014267	0.84989
625	1.6227e-14	1.7761e-07	0.0087035	0.75447
630	2.8846e-15	6.0774e-08	0.0051667	0.6522
635	4.8722e-16	1.9984e-08	0.0029836	0.55017
640	7.8177e-17	6.3129e-09	0.0016754	0.45356
645	1.1915e-17	1.9154e-09	0.00091456	0.3658
650	1.7248e-18	5.5801e-10	0.00048514	0.28881
655	2.3711e-19	1.5606e-10	0.00025002	0.22332
660	3.0959e-20	4.189e-11	0.00012513	0.16917
665	3.8397e-21	1.079e-11	6.0806e-05	0.12555
670	4.5257e-22	2.6663e-12	2.868e-05	0.091285
675	5.0738e-23	6.3201e-13	1.3127e-05	0.065026
680	5.4212e-24	1.4368e-13	5.829e-06	0.045374
685	5.542e-25	3.1321e-14	2.5105e-06	0.03101
690	5.4635e-26	6.5465e-15	1.0485e-06	0.020754
695	5.2752e-27	1.3118e-15	4.2452e-07	0.013599
700	5.1303e-28	2.5195e-16	1.6661e-07	0.0087231
705	5.2454e-29	4.6384e-17	6.3369e-08	0.005476
710	5.9031e-30	8.1839e-18	2.3353e-08	0.0033637
715	7.4656e-31	1.3838e-18	8.3377e-09	0.0020214
720	1.04e-31	2.242e-19	2.8834e-09	0.0011881
725	1.5318e-32	3.4808e-20	9.657e-10	0.00068292
730	2.3024e-33	5.1779e-21	3.132e-10	0.0003838
735	3.4568e-34	7.3796e-22	9.8347e-11	0.00021085
740	5.1286e-35	1.0077e-22	2.9897e-11	0.00011321
745	7.4833e-36	1.3182e-23	8.7973e-12	5.9403e-05
750	1.0718e-36	1.6521e-24	2.5055e-12	3.0453e-05
755	1.5057e-37	1.9836e-25	6.9056e-13	1.525e-05
760	2.0745e-38	2.2816e-26	1.8418e-13	7.4591e-06
765	2.8031e-39	2.5141e-27	4.7527e-14	3.5627e-06
770	3.7151e-40	2.6539e-28	1.1865e-14	1.6615e-06
775	4.8301e-41	2.6836e-29	2.8656e-15	7.5639e-07
780	6.161e-42	2.5996e-30	6.694e-16	3.3611e-07
785	7.7111e-43	2.4123e-31	1.5124e-16	1.4575e-07
790	9.4712e-44	2.1444e-32	3.3045e-17	6.1669e-08
795	1.1417e-44	1.826e-33	6.9817e-18	2.5456e-08
800	1.351e-45	1.4894e-34	1.4262e-18	1.0249e-08
805	1.5692e-46	1.1638e-35	2.8168e-19	4.0245e-09
810	1.7895e-47	8.71e-37	5.3778e-20	1.5409e-09
815	2.0037e-48	6.2443e-38	9.9242e-21	5.7518e-10
820	2.203e-49	4.2879e-39	1.77e-21	2.0928e-10
825	2.3785e-50	2.8204e-40	3.0509e-22	7.4213e-11
830	2.522e-51	1.7769e-41	5.0814e-23	2.5644e-11
