# Supplementary material for: Fragmentary Blue: Resolving the Rarity Paradox in Flower Colors
Source: Front Plant Sci. 2021 Jan 15;11:618203. doi: 10.3389/fpls.2020.618203 (PMC7859648; doi:10.3389/fpls.2020.618203)
Supplement: Supplementary Appendix 1 — R code for Figure 1. [file Data_Sheet_2.ZIP › Ubird_sens.csv]

300	-0.23991	-0	-0	-0
305	-0.16311	-0	-0	-0
310	-0.083763	-0	-0	-0
315	0.0018806	0	0	0
320	0.095454	0	0	0
325	0.19722	0	0	0
330	0.3063	0	0	0
335	0.42066	0	0	0
340	0.53717	0	0	0
345	0.6516	0	0	0
350	0.75877	7.8228e-279	0	0
355	0.85285	1.0675e-182	0	0
360	0.92788	7.6971e-120	0	0
365	0.97835	9.756e-79	0	0
370	1	7.4234e-52	0	0
375	0.99049	2.8567e-34	0	0
380	0.95001	9.2345e-23	0	0
385	0.88143	3.1948e-15	0	0
390	0.79018	2.8109e-10	0	0
395	0.68361	4.983e-07	0	0
400	0.56998	6.8761e-05	0	0
405	0.45743	0.0017845	0	0
410	0.35289	0.015486	0	0
415	0.26139	0.065403	0	0
420	0.18567	0.17168	0	0
425	0.12634	0.32848	4.3477e-275	0
430	0.082279	0.50815	6.1728e-202	0
435	0.051238	0.6799	2.8762e-148	0
440	0.030492	0.82197	6.8497e-109	0
445	0.017333	0.92359	5.3621e-80	0
450	0.0094114	0.98218	8.5703e-59	0
455	0.0048824	1	3.1282e-43	0
460	0.0024222	0.98186	8.2935e-32	0
465	0.0011511	0.93382	2.0197e-23	0
470	0.0005254	0.8625	2.9047e-17	0
475	0.00023124	0.77473	9.6573e-13	0
480	9.8671e-05	0.67718	2.0192e-09	2.129e-272
485	4.1101e-05	0.57607	5.5303e-07	5.3422e-204
490	1.6846e-05	0.47684	3.3982e-05	8.3218e-153
495	6.8483e-06	0.3839	0.00069496	1.7247e-114
500	2.7793e-06	0.30047	0.0063162	8.2781e-86
505	1.1299e-06	0.22848	0.031532	2.4475e-64
510	4.6015e-07	0.16868	0.10098	2.9072e-48
515	1.8711e-07	0.12084	0.23245	3.1605e-36
520	7.5595e-08	0.083931	0.41794	3.2609e-27
525	3.0187e-08	0.056489	0.62379	1.8376e-20
530	1.1861e-08	0.036815	0.80798	2.0946e-15
535	4.5698e-09	0.023218	0.93821	1.2863e-11
540	1.7224e-09	0.014161	1	8.8562e-09
545	6.3412e-10	0.0083481	0.99532	1.1828e-06
550	2.2785e-10	0.0047535	0.93669	4.6178e-05
555	7.9867e-11	0.0026129	0.841	0.00071621
560	2.7304e-11	0.0013858	0.72504	0.0055508
565	9.1037e-12	0.00070873	0.60294	0.02552
570	2.9602e-12	0.00034935	0.48522	0.07912
575	9.3884e-13	0.00016588	0.37873	0.18206
580	2.9043e-13	7.5844e-05	0.28713	0.33398
585	8.7643e-14	3.3373e-05	0.21165	0.51527
590	2.5803e-14	1.4127e-05	0.15178	0.69579
595	7.4117e-15	5.7502e-06	0.10592	0.84714
600	2.0775e-15	2.2497e-06	0.071943	0.95078
605	5.6826e-16	8.4567e-07	0.047556	1
610	1.5171e-16	3.0532e-07	0.03059	0.99772
615	3.9536e-17	1.0584e-07	0.019144	0.95287
620	1.0058e-17	3.5211e-08	0.011653	0.87692
625	2.4982e-18	1.124e-08	0.0068975	0.78147
630	6.0589e-19	3.4415e-09	0.0039687	0.67675
635	1.4351e-19	1.0104e-09	0.0022191	0.57098
640	3.3198e-20	2.844e-10	0.0012055	0.47022
645	7.5016e-21	7.6715e-11	0.00063594	0.37845
650	1.656e-21	1.9828e-11	0.00032572	0.29793
655	3.572e-22	4.909e-12	0.00016192	0.22956
660	7.5289e-23	1.164e-12	7.81e-05	0.17317
665	1.5509e-23	2.643e-13	3.6541e-05	0.12792
670	3.1229e-24	5.745e-14	1.6579e-05	0.092537
675	6.1472e-25	1.1953e-14	7.2925e-06	0.065552
680	1.1831e-25	2.3802e-15	3.109e-06	0.045469
685	2.2266e-26	4.5352e-16	1.2843e-06	0.030878
690	4.0985e-27	8.2679e-17	5.1399e-07	0.020526
695	7.3793e-28	1.4419e-17	1.9923e-07	0.013354
700	1.2998e-28	2.4055e-18	7.4778e-08	0.008501
705	2.2403e-29	3.8382e-19	2.7173e-08	0.0052942
710	3.7785e-30	5.857e-20	9.5579e-09	0.0032248
715	6.2378e-31	8.5471e-21	3.2537e-09	0.0019209
720	1.0081e-31	1.1927e-21	1.0717e-09	0.0011186
725	1.595e-32	1.5915e-22	3.4155e-10	0.00063677
730	2.4714e-33	2.0304e-23	1.0529e-10	0.00035424
735	3.7504e-34	2.4769e-24	3.1396e-11	0.00019256
740	5.5751e-35	2.8888e-25	9.0537e-12	0.00010226
745	8.1197e-36	3.2214e-26	2.5246e-12	5.304e-05
750	1.1588e-36	3.4345e-27	6.8067e-13	2.6867e-05
755	1.6209e-37	3.501e-28	1.7742e-13	1.3289e-05
760	2.2224e-38	3.4122e-29	4.4708e-14	6.417e-06
765	2.9874e-39	3.1798e-30	1.089e-14	3.0247e-06
770	3.9379e-40	2.8334e-31	2.5638e-15	1.3915e-06
775	5.0907e-41	2.4141e-32	5.8338e-16	6.2471e-07
780	6.4555e-42	1.9668e-33	1.2829e-16	2.7366e-07
785	8.0313e-43	1.5323e-34	2.7264e-17	1.1695e-07
790	9.8042e-44	1.1417e-35	5.5988e-18	4.8757e-08
795	1.1746e-44	8.1352e-37	1.111e-18	1.9826e-08
800	1.3812e-45	5.5441e-38	2.1302e-19	7.8624e-09
805	1.5945e-46	3.6138e-39	3.9461e-20	3.0405e-09
810	1.8072e-47	2.2531e-40	7.0626e-21	1.1464e-09
815	2.0114e-48	1.3437e-41	1.2212e-21	4.2141e-10
820	2.1985e-49	7.6658e-43	2.0399e-22	1.51e-10
825	2.3604e-50	4.1837e-44	3.2915e-23	5.2738e-11
830	2.4893e-51	2.1844e-45	5.1303e-24	1.795e-11
