# Supplementary material for: Fragmentary Blue: Resolving the Rarity Paradox in Flower Colors
Source: Front Plant Sci. 2021 Jan 15;11:618203. doi: 10.3389/fpls.2020.618203 (PMC7859648; doi:10.3389/fpls.2020.618203)
Supplement: Supplementary Appendix 1 — R code for Figure 1. [file Data_Sheet_2.ZIP › bombus_sens.csv]

300	0.62573	0.18696	0.15976
305	0.71717	0.21658	0.18305
310	0.80531	0.24745	0.20647
315	0.88405	0.27885	0.22912
320	0.94677	0.31006	0.24999
325	0.9871	0.34032	0.26807
330	1	0.36901	0.28237
335	0.98264	0.39569	0.29205
340	0.93519	0.42019	0.29653
345	0.86103	0.44271	0.2955
350	0.76639	0.46378	0.28904
355	0.6594	0.4843	0.27758
360	0.54879	0.50545	0.26189
365	0.44248	0.52857	0.24304
370	0.34654	0.55501	0.22224
375	0.2646	0.58593	0.20081
380	0.19788	0.62215	0.18003
385	0.14568	0.66393	0.16103
390	0.10608	0.71085	0.14477
395	0.076677	0.76172	0.13198
400	0.055102	0.81457	0.12313
405	0.039348	0.8667	0.11849
410	0.027856	0.91487	0.11813
415	0.019485	0.95548	0.12202
420	0.01342	0.98494	0.13004
425	0.0090729	1	0.14206
430	0.0060059	0.99809	0.15796
435	0.0038859	0.97766	0.17767
440	0.0024546	0.93843	0.20113
445	0.0015125	0.88149	0.22837
450	0.0009087	0.80925	0.25942
455	0.00053219	0.72523	0.29431
460	0.00030378	0.63376	0.33307
465	0.00016898	0.53944	0.37564
470	9.1598e-05	0.44679	0.42191
475	4.8383e-05	0.35973	0.47162
480	2.4902e-05	0.28127	0.52435
485	1.2488e-05	0.21339	0.57952
490	6.1027e-06	0.15694	0.63633
495	2.9058e-06	0.11179	0.69377
500	1.3482e-06	0.077067	0.75059
505	6.0955e-07	0.051373	0.8054
510	2.6855e-07	0.033088	0.85659
515	1.153e-07	0.020576	0.90247
520	4.8241e-08	0.012345	0.94133
525	1.9672e-08	0.0071408	0.9715
530	7.8181e-09	0.0039796	0.99147
535	3.0286e-09	0.0021354	1
540	1.1436e-09	0.0011025	0.99622
545	4.2097e-10	0.00054743	0.97969
550	1.5107e-10	0.00026123	0.95053
555	5.2858e-11	0.00011974	0.90937
560	1.8033e-11	5.2696e-05	0.85737
565	5.9994e-12	2.2252e-05	0.79618
570	1.9465e-12	9.0118e-06	0.72786
575	6.1595e-13	3.4988e-06	0.6547
580	1.9012e-13	1.3016e-06	0.57913
585	5.7248e-14	4.6379e-07	0.50353
590	1.6818e-14	1.5822e-07	0.4301
595	4.8205e-15	5.1656e-08	0.36075
600	1.3483e-15	1.6135e-08	0.29698
605	3.6807e-16	4.8197e-09	0.23984
610	9.8068e-17	1.3764e-09	0.18994
615	2.5506e-17	3.7567e-10	0.14743
620	6.4763e-18	9.7965e-11	0.11211
625	1.6056e-18	2.4402e-11	0.083493
630	3.887e-19	5.8041e-12	0.060868
635	9.1901e-20	1.318e-12	0.04342
640	2.1223e-20	2.8564e-13	0.030296
645	4.7876e-21	5.9075e-14	0.020669
650	1.0552e-21	1.1656e-14	0.013783
655	2.2723e-22	2.1937e-15	0.0089795
660	4.7818e-23	3.9374e-16	0.005714
665	9.835e-24	6.7387e-17	0.0035502
670	1.9773e-24	1.0995e-17	0.0021529
675	3.8861e-25	1.7101e-18	0.0012739
680	7.4676e-26	2.535e-19	0.00073532
685	1.4032e-26	3.5812e-20	0.00041388
690	2.5786e-27	4.8208e-21	0.00022711
695	4.635e-28	6.1832e-22	0.00012145
700	8.1498e-29	7.5554e-23	6.3284e-05
705	1.402e-29	8.7948e-24	3.212e-05
710	2.3599e-30	9.7519e-25	1.5876e-05
715	3.8875e-31	1.0299e-25	7.6403e-06
720	6.2677e-32	1.0361e-26	3.5788e-06
725	9.8918e-33	9.9263e-28	1.6314e-06
730	1.5284e-33	9.0572e-29	7.2353e-07
735	2.3122e-34	7.8705e-30	3.1214e-07
740	3.4254e-35	6.5134e-31	1.3096e-07
745	4.9701e-36	5.1335e-32	5.3429e-08
750	7.0636e-37	3.8532e-33	2.119e-08
755	9.8345e-38	2.7546e-34	8.1689e-09
760	1.3416e-38	1.8758e-35	3.0604e-09
765	1.7933e-39	1.2171e-36	1.1141e-09
770	2.3492e-40	7.5295e-38	3.9399e-10
775	3.0164e-41	4.4478e-39	1.3534e-10
780	3.7967e-42	2.5174e-40	4.5155e-11
785	4.6853e-43	1.3764e-41	1.463e-11
790	5.6692e-44	7.4089e-43	4.6022e-12
795	6.7271e-45	4.0898e-44	1.4055e-12
800	7.829e-46	2.4839e-45	4.1669e-13
805	8.9374e-47	1.7871e-46	1.199e-13
810	1.0009e-47	1.5415e-47	3.3484e-14
815	1.0998e-48	1.5017e-48	9.0738e-15
820	1.1859e-49	1.5428e-49	2.3859e-15
825	1.2549e-50	1.6037e-50	6.0869e-16
830	1.3034e-51	1.6552e-51	1.5065e-16
