# Supplementary material for: Fragmentary Blue: Resolving the Rarity Paradox in Flower Colors
Source: Front Plant Sci. 2021 Jan 15;11:618203. doi: 10.3389/fpls.2020.618203 (PMC7859648; doi:10.3389/fpls.2020.618203)
Supplement: Supplementary Appendix 1 — R code for Figure 1. [file Data_Sheet_2.ZIP › apis_sens.csv]

300	0.433	0.18138	0.15966
305	0.51026	0.20986	0.18288
310	0.59312	0.23934	0.2062
315	0.67895	0.26907	0.22871
320	0.76403	0.29823	0.24942
325	0.8437	0.32601	0.2673
330	0.91254	0.3517	0.28136
335	0.96487	0.37479	0.29077
340	0.9954	0.39504	0.29494
345	1	0.41257	0.29357
350	0.97647	0.42787	0.28673
355	0.92508	0.44183	0.27485
360	0.84884	0.45566	0.2587
365	0.75321	0.4708	0.23932
370	0.64543	0.48879	0.21793
375	0.53353	0.51109	0.19582
380	0.42511	0.53894	0.17425
385	0.32639	0.57314	0.15435
390	0.24151	0.61397	0.13705
395	0.17239	0.66101	0.12304
400	0.11889	0.71313	0.11279
405	0.079442	0.76848	0.10651
410	0.051608	0.8245	0.10427
415	0.032739	0.87811	0.10599
420	0.020381	0.92588	0.11153
425	0.012508	0.96427	0.12072
430	0.0075961	0.98992	0.13341
435	0.0045743	1	0.14952
440	0.0027318	0.99249	0.16898
445	0.0016154	0.96644	0.1918
450	0.00094322	0.92213	0.21804
455	0.00054216	0.86113	0.24779
460	0.00030588	0.78618	0.28112
465	0.00016898	0.70096	0.31811
470	9.1238e-05	0.60973	0.35876
475	4.809e-05	0.51694	0.40302
480	2.4724e-05	0.42676	0.4507
485	1.2393e-05	0.34275	0.5015
490	6.0544e-06	0.26756	0.55491
495	2.8825e-06	0.20285	0.61028
500	1.3374e-06	0.14922	0.66673
505	6.0462e-07	0.10643	0.72317
510	2.6638e-07	0.073541	0.77834
515	1.1436e-07	0.049193	0.83079
520	4.7851e-08	0.031831	0.87894
525	1.9512e-08	0.019911	0.92116
530	7.7549e-09	0.012031	0.9558
535	3.0041e-09	0.0070175	0.98134
540	1.1344e-09	0.003949	0.99642
545	4.1756e-10	0.0021426	1
550	1.4985e-10	0.0011202	0.9914
555	5.243e-11	0.00056397	0.97042
560	1.7887e-11	0.0002733	0.93732
565	5.9508e-12	0.00012741	0.89291
570	1.9307e-12	5.7108e-05	0.83848
575	6.1096e-13	2.46e-05	0.77574
580	1.8858e-13	1.0179e-05	0.70674
585	5.6784e-14	4.0444e-06	0.63372
590	1.6681e-14	1.5422e-06	0.55902
595	4.7815e-15	5.642e-07	0.48488
600	1.3374e-15	1.9794e-07	0.41335
605	3.6509e-16	6.657e-08	0.34616
610	9.7274e-17	2.1455e-08	0.28464
615	2.53e-17	6.6243e-09	0.22973
620	6.4239e-18	1.9587e-09	0.1819
625	1.5926e-18	5.5447e-10	0.14124
630	3.8555e-19	1.5023e-10	0.1075
635	9.1157e-20	3.8946e-11	0.080171
640	2.1051e-20	9.6586e-12	0.058562
645	4.7488e-21	2.2908e-12	0.041884
650	1.0466e-21	5.1949e-13	0.029318
655	2.2539e-22	1.1262e-13	0.020078
660	4.7431e-23	2.3334e-14	0.013448
665	9.7554e-24	4.6197e-15	0.0088066
670	1.9612e-24	8.7384e-16	0.0056365
675	3.8546e-25	1.5789e-16	0.0035247
680	7.4071e-26	2.7248e-17	0.0021529
685	1.3918e-26	4.4906e-18	0.001284
690	2.5578e-27	7.0662e-19	0.00074757
695	4.5974e-28	1.0616e-19	0.00042474
700	8.0838e-29	1.5225e-20	0.00023543
705	1.3906e-29	2.0841e-21	0.00012728
710	2.3408e-30	2.7229e-22	6.7101e-05
715	3.856e-31	3.3952e-23	3.4485e-05
720	6.217e-32	4.0399e-24	1.7273e-05
725	9.8118e-33	4.587e-25	8.4298e-06
730	1.516e-33	4.9695e-26	4.0079e-06
735	2.2935e-34	5.1369e-27	1.8559e-06
740	3.3977e-35	5.0662e-28	8.3683e-07
745	4.9298e-36	4.767e-29	3.6735e-07
750	7.0064e-37	4.2792e-30	1.5696e-07
755	9.7549e-38	3.6648e-31	6.527e-08
760	1.3307e-38	2.9942e-32	2.6409e-08
765	1.7787e-39	2.3339e-33	1.0395e-08
770	2.3302e-40	1.7355e-34	3.9797e-09
775	2.992e-41	1.2312e-35	1.4818e-09
780	3.766e-42	8.3331e-37	5.3648e-10
785	4.6473e-43	5.381e-38	1.8884e-10
790	5.6233e-44	3.3152e-39	6.4615e-11
795	6.6727e-45	1.9488e-40	2.1489e-11
800	7.7656e-46	1.0931e-41	6.9455e-12
805	8.8651e-47	5.8505e-43	2.1813e-12
810	9.9282e-48	2.9885e-44	6.6563e-13
815	1.0909e-48	1.4572e-45	1.9732e-13
820	1.1763e-49	6.7863e-47	5.6823e-14
825	1.2447e-50	3.0217e-48	1.5893e-14
830	1.2928e-51	1.2901e-49	4.3173e-15
