# Supplementary material for: Fragmentary Blue: Resolving the Rarity Paradox in Flower Colors
Source: Front Plant Sci. 2021 Jan 15;11:618203. doi: 10.3389/fpls.2020.618203 (PMC7859648; doi:10.3389/fpls.2020.618203)
Supplement: Supplementary Appendix 1 — R code for Figure 1. [file Data_Sheet_2.ZIP › papilio_sens.csv]

300	0.22532	0.17387	0.15967	0.1595
305	0.26412	0.20084	0.18291	0.1826
310	0.30649	0.22852	0.20627	0.20572
315	0.3522	0.2561	0.22884	0.22794
320	0.40092	0.28266	0.24962	0.24822
325	0.45228	0.3073	0.26759	0.2655
330	0.50588	0.32921	0.28176	0.27879
335	0.56128	0.34776	0.2913	0.28722
340	0.61801	0.36259	0.29561	0.29019
345	0.67549	0.3737	0.29441	0.2874
350	0.73299	0.38146	0.28776	0.2789
355	0.78951	0.38667	0.27608	0.26514
360	0.84364	0.39047	0.26016	0.24685
365	0.89356	0.39432	0.24104	0.22509
370	0.93695	0.39982	0.21994	0.20103
375	0.97109	0.40863	0.19816	0.17595
380	0.99305	0.42231	0.17696	0.15107
385	1	0.44217	0.1575	0.12745
390	0.98957	0.46917	0.1407	0.10596
395	0.96027	0.50378	0.12728	0.087205
400	0.9119	0.54598	0.11769	0.071549
405	0.84573	0.59512	0.11219	0.059107
410	0.76456	0.65	0.11084	0.049804
415	0.67248	0.70882	0.11359	0.043427
420	0.5745	0.76927	0.12031	0.039677
425	0.47592	0.82859	0.13084	0.038226
430	0.3817	0.8837	0.14507	0.03875
435	0.29596	0.93139	0.16289	0.040969
440	0.22155	0.96849	0.18426	0.044654
445	0.1599	0.99213	0.20921	0.049642
450	0.11113	1	0.23776	0.055835
455	0.074286	0.99056	0.27	0.063191
460	0.047707	0.96326	0.30598	0.071721
465	0.029402	0.91862	0.34571	0.081479
470	0.017373	0.85829	0.38915	0.092555
475	0.0098312	0.78493	0.43615	0.10506
480	0.0053234	0.70197	0.48642	0.11915
485	0.0027557	0.61336	0.53952	0.13496
490	0.0013626	0.52317	0.59482	0.15267
495	0.00064302	0.43524	0.65147	0.17245
500	0.00028939	0.35287	0.70843	0.19447
505	0.00012412	0.27858	0.76446	0.2189
510	5.0695e-05	0.214	0.8181	0.2459
515	1.9706e-05	0.15982	0.86779	0.2756
520	7.2861e-06	0.11597	0.91185	0.3081
525	2.561e-06	0.081692	0.94861	0.34345
530	8.5534e-07	0.05583	0.97645	0.38165
535	2.7135e-07	0.036993	0.99397	0.42264
540	8.175e-08	0.023748	1	0.46624
545	2.3387e-08	0.014762	0.99378	0.5122
550	6.3549e-09	0.0088795	0.97499	0.56014
555	1.6412e-09	0.0051655	0.94383	0.60958
560	4.0341e-10	0.0029044	0.90101	0.65988
565	9.4609e-11	0.0015776	0.84776	0.71029
570	2.1261e-11	0.00082736	0.78577	0.75993
575	4.611e-12	0.00041873	0.71709	0.80781
580	9.7573e-13	0.00020441	0.644	0.85284
585	2.0467e-13	9.6202e-05	0.56886	0.89387
590	4.3399e-14	4.3631e-05	0.494	0.92973
595	9.4822e-15	1.9061e-05	0.42153	0.95928
600	2.1595e-15	8.0175e-06	0.35328	0.98143
605	5.1213e-16	3.2458e-06	0.29066	0.99526
610	1.2501e-16	1.2642e-06	0.23466	1
615	3.0917e-17	4.7355e-07	0.18581	0.99513
620	7.6408e-18	1.7054e-07	0.14425	0.98042
625	1.8684e-18	5.9024e-08	0.10974	0.95592
630	4.493e-19	1.9627e-08	0.081787	0.92204
635	1.059e-19	6.2688e-09	0.059683	0.8795
640	2.442e-20	1.9225e-09	0.04263	0.8293
645	5.5056e-21	5.6596e-10	0.029793	0.77272
650	1.2131e-21	1.599e-10	0.020365	0.71124
655	2.6121e-22	4.3342e-11	0.01361	0.64644
660	5.4967e-23	1.1269e-11	0.0088898	0.57998
665	1.1305e-23	2.8101e-12	0.0056734	0.51348
670	2.2728e-24	6.7183e-13	0.0035365	0.44845
675	4.467e-25	1.5397e-13	0.0021524	0.38622
680	8.5839e-26	3.3822e-14	0.0012787	0.3279
685	1.613e-26	7.1194e-15	0.00074129	0.27435
690	2.9641e-27	1.4358e-15	0.00041922	0.22615
695	5.3278e-28	2.774e-16	0.00023121	0.1836
700	9.368e-29	5.1334e-17	0.00012433	0.14676
705	1.6116e-29	9.0976e-18	6.5165e-05	0.11546
710	2.7127e-30	1.5439e-18	3.3283e-05	0.089393
715	4.4686e-31	2.5088e-19	1.6562e-05	0.068084
720	7.2046e-32	3.9028e-20	8.0268e-06	0.050997
725	1.137e-32	5.8121e-21	3.7882e-06	0.037557
730	1.7568e-33	8.285e-22	1.7406e-06	0.027188
735	2.6578e-34	1.1304e-22	7.7843e-07	0.019341
740	3.9375e-35	1.476e-23	3.3879e-07	0.013518
745	5.713e-36	1.8444e-24	1.4346e-07	0.0092796
750	8.1194e-37	2.2056e-25	5.9093e-08	0.0062556
755	1.1305e-37	2.5239e-26	2.3674e-08	0.0041401
760	1.5421e-38	2.7635e-27	9.2229e-09	0.0026894
765	2.0613e-39	2.8952e-28	3.4933e-09	0.0017145
770	2.7004e-40	2.9022e-29	1.2862e-09	0.0010723
775	3.4673e-41	2.7835e-30	4.603e-10	0.00065786
780	4.3643e-42	2.5543e-31	1.6008e-10	0.00039582
785	5.3856e-43	2.2426e-32	5.4095e-11	0.00023352
790	6.5167e-44	1.8838e-33	1.7759e-11	0.00013506
795	7.7327e-45	1.514e-34	5.6636e-12	7.6566e-05
800	8.9993e-46	1.1642e-35	1.7543e-12	4.2537e-05
805	1.0273e-46	8.5658e-37	5.2772e-13	2.3154e-05
810	1.1505e-47	6.0301e-38	1.5415e-13	1.2347e-05
815	1.2642e-48	4.0618e-39	4.3722e-14	6.4494e-06
820	1.3632e-49	2.6179e-40	1.2039e-14	3.2991e-06
825	1.4425e-50	1.6146e-41	3.2181e-15	1.6525e-06
830	1.4982e-51	9.5295e-43	8.3499e-16	8.1037e-07
