# Supplementary material for: Fragmentary Blue: Resolving the Rarity Paradox in Flower Colors
Source: Front Plant Sci. 2021 Jan 15;11:618203. doi: 10.3389/fpls.2020.618203 (PMC7859648; doi:10.3389/fpls.2020.618203)
Supplement: Supplementary Appendix 1 — R code for Figure 1. [file Data_Sheet_2.ZIP › possum_sens.csv]

300	0.38131	0.16101	0.15969
305	0.45123	0.1849	0.18286
310	0.52765	0.20906	0.20609
315	0.60886	0.23261	0.22847
320	0.69231	0.25454	0.249
325	0.77448	0.27381	0.26664
330	0.85099	0.28946	0.2804
335	0.91681	0.30065	0.28946
340	0.96669	0.30681	0.29322
345	0.99572	0.30768	0.29139
350	1	0.30336	0.28403
355	0.97737	0.29434	0.27157
360	0.9279	0.28146	0.25478
365	0.85415	0.26584	0.23469
370	0.76105	0.24879	0.21249
375	0.65529	0.23172	0.18948
380	0.54445	0.21601	0.16689
385	0.43595	0.20294	0.14582
390	0.33608	0.19357	0.12719
395	0.24927	0.18877	0.11165
400	0.17783	0.18916	0.099626
405	0.12206	0.19512	0.091308
410	0.080673	0.20687	0.086707
415	0.051435	0.22448	0.085708
420	0.031718	0.24791	0.088119
425	0.018987	0.27704	0.093729
430	0.011084	0.31171	0.10234
435	0.0063427	0.35168	0.11382
440	0.003576	0.39667	0.12806
445	0.0019949	0.44627	0.14506
450	0.001104	0.49994	0.16486
455	0.00060651	0.55696	0.18754
460	0.00033029	0.61641	0.21324
465	0.00017782	0.67709	0.2421
470	9.4331e-05	0.7376	0.27424
475	4.9157e-05	0.79624	0.30978
480	2.5097e-05	0.85115	0.34878
485	1.2529e-05	0.90031	0.3912
490	6.107e-06	0.94166	0.43694
495	2.9041e-06	0.97318	0.48573
500	1.3465e-06	0.99311	0.53718
505	6.0859e-07	1	0.59072
510	2.6809e-07	0.99288	0.64561
515	1.1509e-07	0.9714	0.70092
520	4.8154e-08	0.93585	0.75552
525	1.9636e-08	0.88723	0.80813
530	7.804e-09	0.82717	0.85734
535	3.0231e-09	0.7579	0.90162
540	1.1415e-09	0.68204	0.93944
545	4.202e-10	0.60244	0.96932
550	1.508e-10	0.52199	0.98989
555	5.2762e-11	0.4434	1
560	1.8001e-11	0.36903	0.99882
565	5.9885e-12	0.30076	0.98589
570	1.943e-12	0.23989	0.96116
575	6.1483e-13	0.18716	0.92508
580	1.8978e-13	0.14275	0.87854
585	5.7144e-14	0.10639	0.82288
590	1.6787e-14	0.077441	0.75978
595	4.8118e-15	0.055024	0.69121
600	1.3459e-15	0.038146	0.61932
605	3.674e-16	0.02579	0.54624
610	9.789e-17	0.016998	0.47407
615	2.546e-17	0.010916	0.40466
620	6.4646e-18	0.0068273	0.33958
625	1.6027e-18	0.0041574	0.28004
630	3.88e-19	0.0024637	0.22685
635	9.1734e-20	0.0014203	0.18044
640	2.1184e-20	0.00079628	0.14087
645	4.7789e-21	0.00043396	0.1079
650	1.0532e-21	0.00022982	0.081059
655	2.2681e-22	0.00011824	0.059703
660	4.7731e-23	5.9073e-05	0.043097
665	9.8172e-24	2.8653e-05	0.030479
670	1.9737e-24	1.3488e-05	0.021111
675	3.879e-25	6.1607e-06	0.014316
680	7.454e-26	2.7294e-06	0.0095023
685	1.4007e-26	1.1726e-06	0.0061712
690	2.574e-27	4.884e-07	0.0039203
695	4.6266e-28	1.9716e-07	0.0024353
700	8.135e-29	7.7127e-08	0.0014789
705	1.3994e-29	2.9228e-08	0.00087773
710	2.3557e-30	1.0728e-08	0.00050898
715	3.8804e-31	3.8134e-09	0.00028831
720	6.2563e-32	1.3123e-09	0.00015948
725	9.8739e-33	4.3715e-10	8.6129e-05
730	1.5256e-33	1.4093e-10	4.5403e-05
735	2.308e-34	4.3966e-11	2.3356e-05
740	3.4192e-35	1.327e-11	1.1723e-05
745	4.9611e-36	3.8742e-12	5.739e-06
750	7.0508e-37	1.094e-12	2.7401e-06
755	9.8167e-38	2.9874e-13	1.2756e-06
760	1.3391e-38	7.8878e-14	5.7891e-07
765	1.79e-39	2.0135e-14	2.5607e-07
770	2.3449e-40	4.9686e-15	1.1038e-07
775	3.0109e-41	1.1851e-15	4.636e-08
780	3.7898e-42	2.7318e-16	1.8968e-08
785	4.6768e-43	6.0854e-17	7.5591e-09
790	5.6589e-44	1.3099e-17	2.9337e-09
795	6.7149e-45	2.7241e-18	1.1087e-09
800	7.8148e-46	5.4734e-19	4.079e-10
805	8.9212e-47	1.0624e-19	1.4609e-10
810	9.9911e-48	1.9919e-20	5.0929e-11
815	1.0978e-48	3.6074e-21	1.7278e-11
820	1.1837e-49	6.3099e-22	5.7042e-12
825	1.2526e-50	1.0659e-22	1.8323e-12
830	1.301e-51	1.7391e-23	5.7261e-13
