# Supplementary material for: Fragmentary Blue: Resolving the Rarity Paradox in Flower Colors
Source: Front Plant Sci. 2021 Jan 15;11:618203. doi: 10.3389/fpls.2020.618203 (PMC7859648; doi:10.3389/fpls.2020.618203)
Supplement: Supplementary Appendix 1 — R code for Figure 1. [file Data_Sheet_2.ZIP › mouse_sens.csv]

300	0.31627	0.16066
301	0.32748	0.16535
302	0.33895	0.17007
303	0.35069	0.17483
304	0.36269	0.17961
305	0.37496	0.1844
306	0.38749	0.18921
307	0.40027	0.19402
308	0.41331	0.19882
309	0.4266	0.20362
310	0.44012	0.2084
311	0.45388	0.21315
312	0.46786	0.21787
313	0.48206	0.22255
314	0.49647	0.22718
315	0.51107	0.23175
316	0.52585	0.23626
317	0.54081	0.24069
318	0.55592	0.24504
319	0.57117	0.2493
320	0.58654	0.25346
321	0.60203	0.25751
322	0.6176	0.26145
323	0.63324	0.26527
324	0.64893	0.26895
325	0.66464	0.27249
326	0.68036	0.27589
327	0.69605	0.27913
328	0.71169	0.28221
329	0.72726	0.28513
330	0.74272	0.28787
331	0.75805	0.29043
332	0.77322	0.2928
333	0.7882	0.29498
334	0.80294	0.29697
335	0.81743	0.29876
336	0.83162	0.30034
337	0.84549	0.30171
338	0.85899	0.30288
339	0.8721	0.30383
340	0.88477	0.30457
341	0.89697	0.3051
342	0.90866	0.30541
343	0.91981	0.3055
344	0.93038	0.30538
345	0.94034	0.30505
346	0.94965	0.30451
347	0.95827	0.30376
348	0.96617	0.3028
349	0.97332	0.30164
350	0.97968	0.30029
351	0.98524	0.29874
352	0.98995	0.297
353	0.99379	0.29509
354	0.99674	0.293
355	0.99877	0.29075
356	0.99986	0.28834
357	1	0.28577
358	0.99917	0.28307
359	0.99735	0.28023
360	0.99455	0.27727
361	0.99074	0.27419
362	0.98593	0.27101
363	0.98012	0.26773
364	0.97331	0.26437
365	0.96551	0.26094
366	0.95672	0.25745
367	0.94697	0.2539
368	0.93626	0.25032
369	0.92463	0.2467
370	0.91208	0.24307
371	0.89866	0.23943
372	0.88439	0.2358
373	0.86931	0.23218
374	0.85345	0.22859
375	0.83685	0.22504
376	0.81956	0.22154
377	0.80162	0.21809
378	0.78308	0.21472
379	0.76398	0.21142
380	0.74439	0.20821
381	0.72434	0.2051
382	0.7039	0.2021
383	0.68313	0.19922
384	0.66206	0.19645
385	0.64078	0.19383
386	0.61932	0.19134
387	0.59774	0.189
388	0.5761	0.18681
389	0.55446	0.18479
390	0.53287	0.18294
391	0.51138	0.18126
392	0.49004	0.17975
393	0.46891	0.17844
394	0.44801	0.17731
395	0.42741	0.17637
396	0.40715	0.17564
397	0.38725	0.1751
398	0.36777	0.17477
399	0.34873	0.17465
400	0.33016	0.17473
401	0.31209	0.17503
402	0.29455	0.17554
403	0.27755	0.17627
404	0.26112	0.17722
405	0.24527	0.17838
406	0.23001	0.17977
407	0.21535	0.18138
408	0.2013	0.18321
409	0.18786	0.18526
410	0.17502	0.18753
411	0.1628	0.19002
412	0.15118	0.19274
413	0.14015	0.19568
414	0.12971	0.19884
415	0.11985	0.20222
416	0.11055	0.20582
417	0.1018	0.20964
418	0.093589	0.21369
419	0.085892	0.21795
420	0.078694	0.22243
421	0.071977	0.22712
422	0.065722	0.23203
423	0.059908	0.23716
424	0.054516	0.2425
425	0.049525	0.24805
426	0.044914	0.25382
427	0.040663	0.2598
428	0.036753	0.26598
429	0.033162	0.27238
430	0.029872	0.27898
431	0.026863	0.28578
432	0.024117	0.2928
433	0.021616	0.30001
434	0.019342	0.30743
435	0.017279	0.31504
436	0.01541	0.32285
437	0.013722	0.33086
438	0.012199	0.33907
439	0.010828	0.34746
440	0.0095957	0.35605
441	0.0084906	0.36482
442	0.0075014	0.37377
443	0.0066175	0.38291
444	0.0058291	0.39223
445	0.0051272	0.40173
446	0.0045034	0.4114
447	0.00395	0.42123
448	0.0034599	0.43124
449	0.0030266	0.4414
450	0.0026442	0.45172
451	0.0023072	0.4622
452	0.0020108	0.47282
453	0.0017503	0.48359
454	0.001522	0.49449
455	0.0013219	0.50552
456	0.001147	0.51668
457	0.00099432	0.52796
458	0.00086113	0.53935
459	0.00074513	0.55085
460	0.00064422	0.56244
461	0.00055655	0.57413
462	0.00048047	0.58589
463	0.00041451	0.59773
464	0.00035739	0.60962
465	0.00030797	0.62158
466	0.00026525	0.63357
467	0.00022835	0.6456
468	0.0001965	0.65765
469	0.00016903	0.66972
470	0.00014536	0.68178
471	0.00012496	0.69383
472	0.0001074	0.70585
473	9.2287e-05	0.71784
474	7.9285e-05	0.72978
475	6.8103e-05	0.74165
476	5.8489e-05	0.75345
477	5.0226e-05	0.76515
478	4.3125e-05	0.77675
479	3.7023e-05	0.78823
480	3.1781e-05	0.79957
481	2.7277e-05	0.81076
482	2.3409e-05	0.82178
483	2.0086e-05	0.83263
484	1.7232e-05	0.84327
485	1.4781e-05	0.8537
486	1.2676e-05	0.8639
487	1.0869e-05	0.87386
488	9.3164e-06	0.88355
489	7.9836e-06	0.89297
490	6.8393e-06	0.90209
491	5.857e-06	0.9109
492	5.0139e-06	0.91939
493	4.2904e-06	0.92753
494	3.6697e-06	0.93532
495	3.1373e-06	0.94273
496	2.6807e-06	0.94975
497	2.2894e-06	0.95638
498	1.954e-06	0.96258
499	1.6668e-06	0.96836
500	1.4208e-06	0.97369
501	1.2104e-06	0.97856
502	1.0304e-06	0.98297
503	8.7655e-07	0.98689
504	7.4511e-07	0.99032
505	6.3289e-07	0.99325
506	5.3715e-07	0.99566
507	4.5552e-07	0.99755
508	3.8597e-07	0.99891
509	3.2677e-07	0.99973
510	2.764e-07	1
511	2.336e-07	0.99972
512	1.9724e-07	0.99889
513	1.6639e-07	0.9975
514	1.4024e-07	0.99554
515	1.1809e-07	0.99302
516	9.9342e-08	0.98994
517	8.3492e-08	0.98629
518	7.0103e-08	0.98207
519	5.8805e-08	0.9773
520	4.9279e-08	0.97196
521	4.1256e-08	0.96607
522	3.4505e-08	0.95963
523	2.8831e-08	0.95265
524	2.4065e-08	0.94513
525	2.0067e-08	0.93709
526	1.6717e-08	0.92853
527	1.3912e-08	0.91947
528	1.1566e-08	0.90991
529	9.6061e-09	0.89987
530	7.9702e-09	0.88936
531	6.6061e-09	0.8784
532	5.47e-09	0.867
533	4.5247e-09	0.85518
534	3.7389e-09	0.84296
535	3.0865e-09	0.83035
536	2.5453e-09	0.81737
537	2.0969e-09	0.80405
538	1.7257e-09	0.7904
539	1.4188e-09	0.77643
540	1.1653e-09	0.76218
541	9.5612e-10	0.74767
542	7.8369e-10	0.73291
543	6.417e-10	0.71793
544	5.249e-10	0.70275
545	4.2893e-10	0.68739
546	3.5015e-10	0.67188
547	2.8554e-10	0.65624
548	2.3263e-10	0.64049
549	1.8932e-10	0.62465
550	1.5392e-10	0.60875
551	1.2502e-10	0.5928
552	1.0144e-10	0.57684
553	8.222e-11	0.56088
554	6.6577e-11	0.54494
555	5.3856e-11	0.52905
556	4.3521e-11	0.51322
557	3.5134e-11	0.49748
558	2.8335e-11	0.48184
559	2.2828e-11	0.46633
560	1.8373e-11	0.45095
561	1.4773e-11	0.43574
562	1.1866e-11	0.4207
563	9.5218e-12	0.40585
564	7.6329e-12	0.39121
565	6.1126e-12	0.37679
566	4.8902e-12	0.3626
567	3.9083e-12	0.34866
568	3.1204e-12	0.33497
569	2.4889e-12	0.32156
570	1.9832e-12	0.30842
571	1.5787e-12	0.29557
572	1.2554e-12	0.28302
573	9.9734e-13	0.27077
574	7.9154e-13	0.25883
575	6.2757e-13	0.2472
576	4.9708e-13	0.23589
577	3.9333e-13	0.22491
578	3.1092e-13	0.21424
579	2.4554e-13	0.20391
580	1.9371e-13	0.1939
581	1.5267e-13	0.18422
582	1.2021e-13	0.17487
583	9.4553e-14	0.16584
584	7.43e-14	0.15714
585	5.8328e-14	0.14877
586	4.5744e-14	0.14071
587	3.5839e-14	0.13296
588	2.8052e-14	0.12553
589	2.1935e-14	0.11841
590	1.7135e-14	0.11159
591	1.3372e-14	0.10506
592	1.0425e-14	0.098822
593	8.12e-15	0.092869
594	6.3183e-15	0.087193
595	4.9115e-15	0.081787
596	3.8142e-15	0.076643
597	2.9592e-15	0.071755
598	2.2936e-15	0.067115
599	1.7759e-15	0.062716
600	1.3738e-15	0.058548
601	1.0617e-15	0.054605
602	8.1967e-16	0.050878
603	6.3221e-16	0.04736
604	4.8715e-16	0.044042
605	3.7501e-16	0.040917
606	2.8841e-16	0.037976
607	2.2159e-16	0.035212
608	1.7008e-16	0.032617
609	1.3043e-16	0.030183
610	9.9918e-17	0.027903
611	7.6472e-17	0.02577
612	5.8472e-17	0.023776
613	4.4665e-17	0.021914
614	3.4086e-17	0.020178
615	2.5987e-17	0.01856
616	1.9794e-17	0.017055
617	1.5062e-17	0.015656
618	1.145e-17	0.014357
619	8.6964e-18	0.013152
620	6.5985e-18	0.012036
621	5.0019e-18	0.011004
622	3.788e-18	0.010049
623	2.866e-18	0.0091681
624	2.1663e-18	0.0083555
625	1.6359e-18	0.007607
626	1.2342e-18	0.0069183
627	9.3021e-19	0.0062853
628	7.0045e-19	0.0057043
629	5.2694e-19	0.0051715
630	3.9603e-19	0.0046835
631	2.9737e-19	0.004237
632	2.2307e-19	0.003829
633	1.6718e-19	0.0034566
634	1.2517e-19	0.0031171
635	9.3635e-20	0.0028079
636	6.9976e-20	0.0025267
637	5.2246e-20	0.0022712
638	3.8972e-20	0.0020393
639	2.9043e-20	0.0018291
640	2.1623e-20	0.0016387
641	1.6084e-20	0.0014666
642	1.1953e-20	0.0013111
643	8.8741e-21	0.0011709
644	6.5824e-21	0.0010444
645	4.8779e-21	0.00093064
646	3.6115e-21	0.00082832
647	2.6713e-21	0.00073644
648	1.9741e-21	0.00065402
649	1.4575e-21	0.00058018
650	1.0751e-21	0.0005141
651	7.9225e-22	0.00045503
652	5.833e-22	0.0004023
653	4.2906e-22	0.00035528
654	3.1532e-22	0.00031341
655	2.3151e-22	0.00027615
656	1.6982e-22	0.00024305
657	1.2446e-22	0.00021368
658	9.1128e-23	0.00018764
659	6.6662e-23	0.00016458
660	4.872e-23	0.0001442
661	3.5574e-23	0.00012619
662	2.5952e-23	0.00011031
663	1.8915e-23	9.6313e-05
664	1.3774e-23	8.3996e-05
665	1.0021e-23	7.317e-05
666	7.2835e-24	6.3666e-05
667	5.2892e-24	5.5331e-05
668	3.8375e-24	4.8032e-05
669	2.7817e-24	4.1648e-05
670	2.0146e-24	3.607e-05
671	1.4577e-24	3.1202e-05
672	1.0537e-24	2.696e-05
673	7.6107e-25	2.3267e-05
674	5.4919e-25	2.0056e-05
675	3.9594e-25	1.7268e-05
676	2.852e-25	1.485e-05
677	2.0524e-25	1.2756e-05
678	1.4757e-25	1.0944e-05
679	1.0601e-25	9.3781e-06
680	7.6085e-26	8.0268e-06
681	5.4558e-26	6.862e-06
682	3.9087e-26	5.8592e-06
683	2.7978e-26	4.997e-06
684	2.0009e-26	4.2566e-06
685	1.4297e-26	3.6215e-06
686	1.0206e-26	3.0775e-06
687	7.2795e-27	2.6121e-06
688	5.1875e-27	2.2143e-06
689	3.6934e-27	1.8749e-06
690	2.6273e-27	1.5856e-06
691	1.8673e-27	1.3393e-06
692	1.3259e-27	1.1299e-06
693	9.407e-28	9.5204e-07
694	6.668e-28	8.0123e-07
695	4.7224e-28	6.7348e-07
696	3.3415e-28	5.6541e-07
697	2.3624e-28	4.741e-07
698	1.6687e-28	3.9705e-07
699	1.1776e-28	3.3211e-07
700	8.3035e-29	2.7745e-07
701	5.8498e-29	2.315e-07
702	4.1175e-29	1.9293e-07
703	2.8957e-29	1.6058e-07
704	2.0347e-29	1.3349e-07
705	1.4284e-29	1.1084e-07
706	1.0019e-29	9.1911e-08
707	7.0219e-30	7.6123e-08
708	4.9168e-30	6.2968e-08
709	3.4398e-30	5.2022e-08
710	2.4045e-30	4.2925e-08
711	1.6793e-30	3.5374e-08
712	1.1718e-30	2.9116e-08
713	8.1696e-31	2.3934e-08
714	5.6909e-31	1.965e-08
715	3.9608e-31	1.6113e-08
716	2.7543e-31	1.3196e-08
717	1.9137e-31	1.0793e-08
718	1.3285e-31	8.8166e-09
719	9.2147e-32	7.1931e-09
720	6.386e-32	5.8611e-09
721	4.4218e-32	4.7698e-09
722	3.0592e-32	3.8767e-09
723	2.1146e-32	3.1469e-09
724	1.4605e-32	2.5512e-09
725	1.0078e-32	2.0656e-09
726	6.949e-33	1.6704e-09
727	4.7872e-33	1.349e-09
728	3.2951e-33	1.0881e-09
729	2.2662e-33	8.7653e-10
730	1.5572e-33	7.0519e-10
731	1.0691e-33	5.6662e-10
732	7.3343e-34	4.547e-10
733	5.0271e-34	3.6441e-10
734	3.4428e-34	2.9168e-10
735	2.3558e-34	2.3316e-10
736	1.6107e-34	1.8615e-10
737	1.1003e-34	1.4842e-10
738	7.5101e-35	1.1819e-10
739	5.1218e-35	9.3991e-11
740	3.4901e-35	7.4652e-11
741	2.3762e-35	5.9215e-11
742	1.6165e-35	4.691e-11
743	1.0988e-35	3.7114e-11
744	7.4623e-36	2.9325e-11
745	5.0638e-36	2.3141e-11
746	3.4334e-36	1.8237e-11
747	2.3261e-36	1.4354e-11
748	1.5745e-36	1.1283e-11
749	1.0649e-36	8.857e-12
750	7.1968e-37	6.9438e-12
751	4.8596e-37	5.4368e-12
752	3.2787e-37	4.2513e-12
753	2.2103e-37	3.3199e-12
754	1.4888e-37	2.5892e-12
755	1.002e-37	2.0167e-12
756	6.7383e-38	1.5687e-12
757	4.5277e-38	1.2186e-12
758	3.0398e-38	9.4545e-13
759	2.0392e-38	7.3253e-13
760	1.3669e-38	5.6682e-13
761	9.1545e-39	4.3802e-13
762	6.1262e-39	3.3804e-13
763	4.0964e-39	2.6054e-13
764	2.7369e-39	2.0054e-13
765	1.8271e-39	1.5415e-13
766	1.2188e-39	1.1834e-13
767	8.1231e-40	9.0728e-14
768	5.4097e-40	6.9466e-14
769	3.5998e-40	5.3116e-14
770	2.3935e-40	4.0561e-14
771	1.5902e-40	3.0932e-14
772	1.0556e-40	2.3558e-14
773	7.0019e-41	1.7918e-14
774	4.6407e-41	1.361e-14
775	3.0733e-41	1.0324e-14
776	2.0337e-41	7.8211e-15
777	1.3446e-41	5.9171e-15
778	8.8837e-42	4.4706e-15
779	5.8645e-42	3.3732e-15
780	3.8683e-42	2.5418e-15
781	2.5496e-42	1.9128e-15
782	1.6791e-42	1.4375e-15
783	1.105e-42	1.0789e-15
784	7.2656e-43	8.0861e-16
785	4.7737e-43	6.0525e-16
786	3.1339e-43	4.5243e-16
787	2.0558e-43	3.3774e-16
788	1.3476e-43	2.5178e-16
789	8.826e-44	1.8745e-16
790	5.7762e-44	1.3937e-16
791	3.7773e-44	1.0349e-16
792	2.4682e-44	7.6735e-17
793	1.6115e-44	5.6823e-17
794	1.0514e-44	4.2022e-17
795	6.854e-45	3.1034e-17
796	4.4647e-45	2.2888e-17
797	2.9061e-45	1.6858e-17
798	1.8901e-45	1.24e-17
799	1.2283e-45	9.1082e-18
800	7.9767e-46	6.6814e-18
801	5.176e-46	4.8946e-18
802	3.356e-46	3.5808e-18
803	2.1743e-46	2.6161e-18
804	1.4077e-46	1.9087e-18
805	9.1061e-47	1.3907e-18
806	5.8862e-47	1.0119e-18
807	3.8019e-47	7.3531e-19
808	2.4538e-47	5.3359e-19
809	1.5825e-47	3.8668e-19
810	1.0198e-47	2.7984e-19
811	6.5669e-48	2.0225e-19
812	4.2255e-48	1.4597e-19
813	2.7168e-48	1.0521e-19
814	1.7455e-48	7.5727e-20
815	1.1206e-48	5.4433e-20
816	7.1886e-49	3.9073e-20
817	4.608e-49	2.801e-20
818	2.9516e-49	2.0052e-20
819	1.8892e-49	1.4335e-20
820	1.2083e-49	1.0234e-20
821	7.7219e-50	7.2966e-21
822	4.9313e-50	5.1951e-21
823	3.1469e-50	3.6938e-21
824	2.0066e-50	2.6228e-21
825	1.2786e-50	1.8598e-21
826	8.1408e-51	1.317e-21
827	5.1794e-51	9.3129e-22
828	3.2929e-51	6.5767e-22
829	2.0919e-51	4.6381e-22
830	1.328e-51	3.2664e-22
