# Supplementary material for: Fragmentary Blue: Resolving the Rarity Paradox in Flower Colors
Source: Front Plant Sci. 2021 Jan 15;11:618203. doi: 10.3389/fpls.2020.618203 (PMC7859648; doi:10.3389/fpls.2020.618203)
Supplement: Supplementary Appendix 2 — Sensitivity data. [file Data_Sheet_3.ZIP]

Archive with 21 entries (20 files):
- data_npl_insect_xy.csv
- __MACOSX/
- __MACOSX/._data_npl_insect_xy.csv
- data_AUS_bird_xy.csv
- __MACOSX/._data_AUS_bird_xy.csv
- NPL_low&high_alt_hexsector.R
- __MACOSX/._NPL_low&high_alt_hexsector.R
- data_AUS_insect_xy.csv
- __MACOSX/._data_AUS_insect_xy.csv
- data_brazil_insect_xy.csv
- __MACOSX/._data_brazil_insect_xy.csv
- OZ_insect&bird_NP_NW_BZ_hexsector.R
- __MACOSX/._OZ_insect&bird_NP_NW_BZ_hexsector.R
- Low_&_High_NPL_hexagon_sector.csv
- __MACOSX/._Low_&_High_NPL_hexagon_sector.csv
- Low_&_High_NPL_hex_data.csv
- __MACOSX/._Low_&_High_NPL_hex_data.csv
- data_nw_insect_xy.csv
- __MACOSX/._data_nw_insect_xy.csv
- data_brazil_bird_xy.csv
- __MACOSX/._data_brazil_bird_xy.csv
