# Supplementary material for: Fragmentary Blue: Resolving the Rarity Paradox in Flower Colors
Source: Front Plant Sci. 2021 Jan 15;11:618203. doi: 10.3389/fpls.2020.618203 (PMC7859648; doi:10.3389/fpls.2020.618203)
Supplement: Supplementary Appendix 2 — Sensitivity data. [file Data_Sheet_3.ZIP › data_npl_insect_xy.csv]

FlowerID	Sample ID	country	species	hexX	hexY	hue_bin	Insect
SP01041	2301	Nepal	Aechmanthera_gossypina	0.027373778	0.240660626	B	insect
SP01042	2302	Nepal	Aerides_multiflora	-0.014275276	0.246711	B	insect
SP01043	2303	Nepal	Aerides_odorata	0.282691606	0.266823472	BG	insect
SP01044	2304	Nepal	Anaphalis_busua	0.374162157	0.274694188	BG	insect
SP01045	2305	Nepal	Anaphalis_contorta	0.318292331	0.224255042	BG	insect
SP01046	2306	Nepal	Androsace_sarmentosa	0.274026152	0.352692251	BG	insect
SP01047	2307	Nepal	Anemone_rupestris	0.516789106	0.342245292	BG	insect
SP01048	2308	Nepal	Anemone_sp	0.384191624	0.267151117	BG	insect
SP01049	2309	Nepal	Anemone_vitifolia	0.204769547	0.162200106	BG	insect
SP01050	2310	Nepal	Aster_sp	0.254508722	0.340808082	BG	insect
SP01051	2311	Nepal	Begonia_picta	0.25571273	0.238867718	BG	insect
SP01052	2312	Nepal	Berberis_mucrifolia	0.254175062	-0.005334654	G	insect
SP01053	2313	Nepal	Bistorta_affinis	-0.217918138	-0.00198204	U	insect
SP01054	2314	Nepal	Bistorta_amplexicaulis	-0.397990922	-0.041754317	U	insect
SP01055	2315	Nepal	Bistorta_macrophylla	0.188634589	0.274307482	BG	insect
SP01056	2316	Nepal	Bulbophyllum_affine	0.280488512	0.24363086	BG	insect
SP01057	2317	Nepal	Calanthe_mannii	0.22785747	-0.108958846	G	insect
SP01058	2318	Nepal	Caltha_plaustris_var_himalensis	0.463880385	-0.200906847	G	insect
SP01059	2319	Nepal	Chesnea_sp	0.03592833	0.243089538	B	insect
SP01060	2320	Nepal	Chirita_sp	0.072555496	0.194017906	B	insect
SP01061	2321	Nepal	Clerodendrum_serratum	0.085532837	0.106851537	BG	insect
SP01062	2322	Nepal	Coelogyne_nitida	0.306091426	0.244844645	BG	insect
SP01063	2323	Nepal	Coelogyne_prolifera	0.308462166	0.009979297	BG	insect
SP01064	2324	Nepal	Coleus_blumei	0.204640735	0.291480511	BG	insect
SP01065	2325	Nepal	Corydalis_juncea	-0.089344564	-0.210136153	UG	insect
SP01066	2326	Nepal	Crotalaria_cytisoides	0.317717948	0.085817015	BG	insect
SP01067	2327	Nepal	Cyananthus_lobatus	-0.059262095	0.232583575	B	insect
SP01068	2328	Nepal	Cymbidium_aloifolium	0.070194026	0.036084099	BG	insect
SP01069	2329	Nepal	Delphinium_stapeliosum	-0.101984032	0.137789947	UB	insect
SP01070	2330	Nepal	Dendrobium_amoenum	0.280488512	0.24363086	BG	insect
SP01071	2331	Nepal	Dendrobium_nobile	0.003028905	0.203861069	B	insect
SP01072	2332	Nepal	Dendrobium_porphyrochilum	-0.005338303	0.087509435	B	insect
SP01073	2333	Nepal	Desmodium_multiflorum	0.445337258	0.379247032	BG	insect
SP01074	2334	Nepal	Epilobium_sp	0.015885573	0.163236523	B	insect
SP01075	2335	Nepal	Eria_excavata	0.223089469	0.179730431	BG	insect
SP01076	2336	Nepal	Erigeron_multiradiatus	0.222424489	0.320390886	BG	insect
SP01077	2337	Nepal	Geranium_donianum	-0.289424941	0.121894242	UB	insect
SP01078	2338	Nepal	Geranium_pratense	0.028927764	0.214228494	B	insect
SP01079	2339	Nepal	Gypsophila_cerastioides	0.304725523	0.244471446	BG	insect
SP01080	2340	Nepal	Hedychium_gardnerianum	0.056753793	0.101210101	B	insect
SP01081	2341	Nepal	Heracleum_wallichi	0.414582321	0.283484976	BG	insect
SP01082	2342	Nepal	Hydrangea_aspera	0.146767988	0.116493646	BG	insect
SP01083	2343	Nepal	Hypericum_elodeoides	0.459137428	0.098795775	BG	insect
SP01084	2344	Nepal	Impatiens_balsamina	0.110629648	0.256873227	B	insect
SP01085	2345	Nepal	Impatiens_stenantha	0.124444713	0.058813263	BG	insect
SP01086	2346	Nepal	Impatiens_urticifolia	0.126678782	-0.219375404	G	insect
SP01087	2347	Nepal	Kingidium_taenialis	0.148649193	0.217169877	BG	insect
SP01088	2348	Nepal	Leontopodium_jacotianum	0.344633795	0.246973427	BG	insect
SP01089	2349	Nepal	Leucas_lanata	0.321311396	0.24480567	BG	insect
SP01090	2350	Nepal	Lilium_sp	0.346796703	0.31652941	BG	insect
SP01091	2351	Nepal	Lobelia_chinensis	0.094202542	0.107167555	BG	insect
SP01092	2352	Nepal	Maharanga_emodi	-0.077252917	0.087071693	UB	insect
SP01093	2353	Nepal	Meconopsis_dhwojii	0.46211394	0.234667499	BG	insect
SP01094	2354	Nepal	Microula_sikkimensis	0.025489944	0.269186954	B	insect
SP01095	2355	Nepal	Nepeta_connata	-0.001578553	0.230118726	B	insect
SP01096	2356	Nepal	Nervilia_infundibulifolia	0.150600844	0.083929599	BG	insect
SP01097	2357	Nepal	Orobanche_cernua	-0.041719225	0.183045018	B	insect
SP01098	2358	Nepal	Osbekia_stellata	0.266489281	0.346582225	BG	insect
SP01099	2359	Nepal	Oxygraphis_polypetala	-0.02064092	-0.261829106	UG	insect
SP01100	2360	Nepal	Papilionanthe_teres	0.155285433	0.1640247	BG	insect
SP01101	2361	Nepal	Parochetus_communis	-0.018386414	0.264174805	B	insect
SP01102	2362	Nepal	Pedicularis_elwesii	-0.001262259	0.258569531	B	insect
SP01103	2363	Nepal	Pedicularis_megalantha	-0.012643014	0.264941091	B	insect
SP01104	2364	Nepal	Pedicularis_roylei	0.033072962	0.224148893	B	insect
SP01105	2365	Nepal	Pedicularis_scullyana	0.524715594	0.276669375	BG	insect
SP01106	2366	Nepal	Persicaria_capitata	0.322614191	0.28480401	BG	insect
SP01107	2367	Nepal	Phaius_tankervilliae	0.052365136	0.050801042	BG	insect
SP01108	2368	Nepal	Phlomis_spectabilis	0.240357131	0.238700325	BG	insect
SP01109	2369	Nepal	Pieris_formosa	0.2964512	0.232563666	BG	insect
SP01110	2370	Nepal	Plantago_sp	-0.065993376	0.047153487	UB	insect
SP01111	2371	Nepal	Pleurospermum_brunonis	0.104555596	0.120195348	BG	insect
SP01112	2372	Nepal	Pleurospermum_candollei	0.074621361	0.112496241	BG	insect
SP01113	2373	Nepal	Ponerorchis_chusua	0.162871754	0.35571039	B	insect
SP01114	2374	Nepal	Potentilla_cuneata	0.147330496	0.034581095	BG	insect
SP01115	2375	Nepal	Potentilla_microphylla	0.10428661	0.039530214	BG	insect
SP01116	2376	Nepal	Potentilla_plurijuga	0.186683894	0.008080772	BG	insect
SP01117	2377	Nepal	Primula_buryana_var_purpurea	0.276939175	0.419280958	BG	insect
SP01118	2378	Nepal	Primula_rotundifolia	-0.172697951	0.248756326	UB	insect
SP01119	2379	Nepal	Ranunculus_brotherusii	0.193687593	-0.258455176	G	insect
SP01120	2380	Nepal	Ranunculus_diffusus	-0.036202247	-0.263504967	UG	insect
SP01121	2381	Nepal	Ranunculus_pulchellus	0.047677791	0.237370239	B	insect
SP01122	2382	Nepal	Ranunculus_scleratus	-0.013042511	-0.290123706	UG	insect
SP01123	2383	Nepal	Rheum_acuminatum	-0.002774939	0.028601288	B	insect
SP01124	2384	Nepal	Rhodiola_bupleuroides	0.001395996	0.088700214	B	insect
SP01125	2385	Nepal	Rhodiola_sp	0.001428438	-0.005437713	UG	insect
SP01126	2386	Nepal	Rhododendron_anthopogon	0.292255471	0.226961711	BG	insect
SP01127	2387	Nepal	Rhododendron_nivale	0.042452364	0.196290769	B	insect
SP01128	2388	Nepal	Rhododendron_sp	0.478002081	0.316756863	BG	insect
SP01129	2389	Nepal	Rhynchostylis_retusa	0.196836818	0.234545573	BG	insect
SP01130	2390	Nepal	Rumex_nepalensis	0.055767025	0.113809678	B	insect
SP01131	2391	Nepal	Satyrium_nepalense	0.348718023	0.295823125	BG	insect
SP01132	2392	Nepal	Saussurea_nepalensis	0.074502746	0.133313601	B	insect
SP01133	2393	Nepal	Saxifraga_roylei	0.121474466	0.113565215	BG	insect
SP01134	2394	Nepal	Schima_wallichi	0.378486094	0.260771903	BG	insect
SP01135	2395	Nepal	Scutellaria_sp	0.201873709	0.376637098	B	insect
SP01136	2396	Nepal	Senecio_graciliflorus	0.37573074	0.133128438	BG	insect
SP01137	2397	Nepal	Senecio_jacquemontiana	0.165090978	-0.227945331	G	insect
SP01138	2398	Nepal	Smitinandia_micrantha	0.149696295	0.255023401	BG	insect
SP01139	2399	Nepal	Solanum_surattense	0.102807771	0.114619632	BG	insect
SP01140	2400	Nepal	Spiranthes_sinensis	0.137892999	0.190304256	BG	insect
SP01141	2401	Nepal	Swertia_sp	-0.049743801	0.11059448	B	insect
SP01142	2402	Nepal	Thalictrum_reniforme	-0.074251705	0.181515161	B	insect
SP01143	2403	Nepal	Theropogon_pallidus	0.222155226	0.194621714	BG	insect
SP01144	2404	Nepal	Trichotosia_dasyphylla	0.222952942	0.079943998	BG	insect
SP01145	2405	Nepal	Vanda_cristata	0.110445944	0.097293373	BG	insect
SP01146	2406	Nepal	Viola_biflora	0.209101206	0.170372717	BG	insect
SP01147	2407	Nepal	Viola_wallichi	-0.084196968	-0.200966258	UG	insect
