# Supplementary material for: Fragmentary Blue: Resolving the Rarity Paradox in Flower Colors
Source: Front Plant Sci. 2021 Jan 15;11:618203. doi: 10.3389/fpls.2020.618203 (PMC7859648; doi:10.3389/fpls.2020.618203)
Supplement: Supplementary Appendix 2 — Sensitivity data. [file Data_Sheet_3.ZIP › data_AUS_bird_xy.csv]

country	species	hexX	hexY	hue_bin	pollinators
Australia	Acca_sellowiana.redfilament	0.034697399	-0.019155578	G	bird
Australia	Acca_sellowiana.whitefilament	0.148525794	-0.043589943	G	bird
Australia	Aeschynanthus_tricolor	-0.114835389	0.093204298	BG	bird
Australia	Amyema_sp	-0.105999104	-0.026362071	G	bird
Australia	Anigozanthos_flavidus	0.023067289	0.071713557	BG	bird
Australia	Astroloma_ciliatum	0.099545345	0.198051277	BG	bird
Australia	Backhousia_citriodora	-0.055631707	-0.064992425	G	bird
Australia	Banksia_anatona	-0.146143107	-0.119492411	UG	bird
Australia	Banksia_integrifolia	-0.076514078	0.034133948	BG	bird
Australia	Banksia_menziesii	-0.071715269	0.034454059	BG	bird
Australia	Banksia_praemorsa	-0.091769217	0.040827535	BG	bird
Australia	Banksia_prionotes	0.172470088	-0.081182675	G	bird
Australia	Banksia_spinulosa	-0.112956051	0.022910517	BG	bird
Australia	Brachysema_celsianum	0.028295933	0.013099461	G	bird
Australia	Brachysema_minor	-0.009946934	0.163809718	BG	bird
Australia	Callistemon_citrinus	-0.014028057	0.045423078	G	bird
Australia	Callistemon_montanus	-0.085032204	-0.105603308	UG	bird
Australia	Callistemon_sp1714	-0.054478644	0.063896949	BG	bird
Australia	Callistemon_viminalis	0.300472544	0.233689028	BG	bird
Australia	Calothamnus_chrysantherus	0.196469507	0.125501453	G	bird
Australia	Calothamnus_graniticus	0.053386287	0.0511737	G	bird
Australia	Calothamnus_quadrifidus	0.044254856	0.0917323	BG	bird
Australia	Calothamnus_quadrifidus	0.07620569	-0.030623125	G	bird
Australia	Clianthus_puniceus	0.208371283	0.117454886	G	bird
Australia	Correa_alba	0.019225128	0.061717702	G	bird
Australia	Correa_baeuerlenii	-0.103860895	-0.088024913	G	bird
Australia	Correa_glabra	-0.085214043	-0.07105063	G	bird
Australia	Correa_pulchella	-0.009898216	-0.098469075	G	bird
Australia	Corymbia_ficifolia	0.2506036	0.235074257	BG	bird
Australia	Crowea_saligna	0.25257631	0.220477472	BG	bird
Australia	Darwinia_citriodora	0.250515017	0.172877601	BG	bird
Australia	Darwinia_collina	-0.052413778	-0.017004385	G	bird
Australia	Darwinia_macrostegia	0.022417051	-0.018689615	G	bird
Australia	Darwinia_purpurea	0.084908238	0.084671289	G	bird
Australia	Darwinia_sp523	-0.121240073	0.159653345	BG	bird
Australia	Darwinia_sp527	0.162018627	0.157059749	BG	bird
Australia	Epacris_impressa	0.066794207	0.114853597	BG	bird
Australia	Epacris_lawrenciana	0.216223485	0.238506885	BG	bird
Australia	Epacris_longiflora	0.053364545	0.157159242	BG	bird
Australia	Epacris_purpurescens	0.134919599	0.060698075	BG	bird
Australia	Epacris_reclinata	0.225261212	0.202115706	BG	bird
Australia	Epacris_sp	-0.003634434	-4.44E-04	G	bird
Australia	Eremophila_glabra	0.301747208	0.117899553	G	bird
Australia	Eremophila_maculata	0.337365651	0.258818633	BG	bird
Australia	Etlingera_elatior	-0.245840321	-0.037364263	U	bird
Australia	Etlingera_elatior	0.024873125	0.179532352	BG	bird
Australia	Eucalyptus_forrestiana	-0.068203963	-0.069386218	G	bird
Australia	Eucalyptus_forrestiana	-0.084027851	-0.041864784	G	bird
Australia	Eucalyptus_forrestiana	-0.072160808	0.014618439	G	bird
Australia	Eucalyptus_leucoxylon	-0.040380113	-0.056748147	G	bird
Australia	Eucalyptus_macrocarpa	-0.166228753	-0.043526852	UG	bird
Australia	Eucalyptus_sp1710	-0.024865623	0.109740027	BG	bird
Australia	Eucalyptus_sp1713	0.11281722	-0.091644847	G	bird
Australia	Eucalyptus_sp1715	0.12594509	0.079782289	G	bird
Australia	Eucalyptus_sp1716	0.00864326	-0.002259	G	bird
Australia	Eucalyptus_sp1718	0.050380403	-0.057083352	G	bird
Australia	Eucalyptus_sp1719	0.040855932	-0.044553622	G	bird
Australia	Grevilea_sp1717	-0.204135181	-0.001966534	U	bird
Australia	Grevillea_alpina	-0.265317037	-0.008126145	U	bird
Australia	Grevillea_banksii	-0.229433165	-0.016879401	U	bird
Australia	Grevillea_crithmifolia	-0.257035681	0.003060149	U	bird
Australia	Grevillea_curviloba	-0.103291998	0.023902255	G	bird
Australia	Grevillea_dimorpha	-0.021199949	-0.049775315	G	bird
Australia	Grevillea_flexuosa	-0.258234088	0.001865157	U	bird
Australia	Grevillea_floribunda	-0.193248157	0.017912877	UG	bird
Australia	Grevillea_jaliparia	0.316443512	0.240675055	BG	bird
Australia	Grevillea_jephcottii	0.236271888	0.189717887	BG	bird
Australia	Grevillea_lanigera	0.222108731	0.183075294	BG	bird
Australia	Grevillea_preissii	0.244925139	0.200327357	BG	bird
Australia	Grevillea_rigida	0.238156376	0.191856472	BG	bird
Australia	Grevillea_rosmarinifolia	0.056284099	0.156240192	BG	bird
Australia	Grevillea_sp	0.347415914	0.260772093	BG	bird
Australia	Grevillea_sp513	0.2177842	0.261526881	BG	bird
Australia	Grevillea_sp514	-0.30064711	-0.028064146	U	bird
Australia	Grevillea_sp515	-0.068285078	0.04866121	BG	bird
Australia	Grevillea_speciosa	-0.110819864	0.026700805	U	bird
Australia	Grevillea_thelemanniana_ssp_pinaster	-0.110195556	0.027705131	U	bird
Australia	Hakea_grammatophylla	0.242515179	0.206656031	BG	bird
Australia	Hakea_orthorrhyncha	0.116757147	0.00389209	G	bird
Australia	Hakea_verrucosa	0.132728226	0.149151262	BG	bird
Australia	Hypocalymma_strictum	-0.277667794	-0.006993877	U	bird
Australia	Hypocalymma_xanthopetalum	-0.002574616	0.248288352	BG	bird
Australia	Kennedia_prostrata	-0.060401741	0.105074157	BG	bird
Australia	Lechenaultia_formosa	-0.076506643	-0.013942328	U	bird
Australia	Marianthus_erubescens	-0.114266866	-0.024189999	G	bird
Australia	Pimelea_physodes	0.11542047	0.327720833	BG	bird
Australia	Rhododendron_lochiae	0.106774837	0.050111921	G	bird
Australia	Sophora_macrocarpa	0.125485239	0.236471457	BG	bird
Australia	Stenocarpus_sinuatus	0.493612017	0.07976079	G	bird
Australia	Swainsona_formosa	0.012566048	-0.013256945	G	bird
Australia	Templetonia_retusa	-0.004599496	-0.005756679	U	bird
