# Supplementary material for: Fragmentary Blue: Resolving the Rarity Paradox in Flower Colors
Source: Front Plant Sci. 2021 Jan 15;11:618203. doi: 10.3389/fpls.2020.618203 (PMC7859648; doi:10.3389/fpls.2020.618203)
Supplement: Supplementary Appendix 2 — Sensitivity data. [file Data_Sheet_3.ZIP › NPL_low&high_alt_hexsector.R]

#Oz_insect and bird data

#Hexagone plot

oz_data <- read.csv("npl_hex_data.csv", header = TRUE) #npl low and high alt data


#hex boundary 
x<-c(0,-0.866,-0.866025404,0,0.866025404,0.866025404,0)
x
y<-c(1,0.5,-0.5,-1,-0.5,0.5,1)
y

#dev.off()
par(mfrow=c(1,2))

par(mar=c(6,4,4,1)+0.4)

plot(x,y,lty=1,type="l",lwd=2,xlim=c(-1.0,1.0),ylim=c(-1.0,1.0),col="black",side="",cex=0.8)

#center
#points(oz_data$hexX[354],oz_data$hexY[354],pch="+", cex=1,col="black")

#Low alt 900-2000m asl

points(oz_data$hx[1:47],oz_data$hy[1:47],pch=21, cex=0.8,col="white",bg="blue")

#high alt 2700-4500m asl

points(oz_data$hx[48:107],oz_data$hy[48:107],pch='*', cex=1.8,col="orange",bg="black")


#Adding polygon to hex diagram to make colour for Chittka (1994) hexagon sector

#UV
x0 = c(0,-0.433,-0.866,-0.866)
y0 = c(0,-0.75,-0.5,0)
polygon(x0,y0, col="#000707") #black colour
#col <- heat.colors(9)
#UVgreen
x1 = c(0,0.-0.433,0,0.433)
y1 = c(0,-0.75,-1,-0.75)
polygon(x1,y1, col="#003D09",border = "#003D09")#darkgreen

#Green
x2 = c(0,0.866,0.866,0.433)
y2 = c(0,0,-0.5,-0.75)
polygon(x2,y2,col="#88C148",border ="#88C148")#green

#BlueGreen
x3 = c(0,0.866,0.866,0.433)
y3 = c(0,0,0.5,0.75)
polygon(x3,y3, col="#00AAAC", border = "#00AAAC")#Cyan

#Blue
x4 = c(0,-0.433,0,0.437)
y4 = c(0,0.75,1,0.75)
polygon(x4,y4, col="#0072B2",border = "#0072B2") #blue

#UV-Blue-uv dominate part
x5 = c(0,-0.866,-0.866,-0.431)
y5 = c(0,0,0.50,0.75)
polygon(x5,y5, col="#00267C",border = "#00267C") #darkblue


#UV-Blue-blue dominante part
x6 = c(0,-0.866,-0.433)
y6 = c(0,0.5,0.75)
#polygon(x6,y6, col="royalblue2",border = "dodgerblue4") #darkblue

#blue-green:green dominante part
x7 = c(0,0.866,0.866)
y7 = c(0,0.5,0)
#polygon(x7,y7, col="chartreuse2",border = "chartreuse2") #chartreuse2

#uv-green-green dominante part
x8 = c(0,0.45,0.0)
y8 = c(0,-0.74,-1.0)
#polygon(x8,y8, col="#7FAC35",border = "#7FAC35") #7FAC35 or R = 127, G= 172, B =53


##########  Add data on hexagon   ###################


#Low alt 900-2000m asl

points(oz_data$hx[1:47],oz_data$hy[1:47],pch='+', cex=1.2,col="white",bg="blue")

#high alt 2700-4500m asl

points(oz_data$hx[48:107],oz_data$hy[48:107],pch='*', cex=1.8,col="orange",bg="black")

#Draw Circle 

library("plotrix")

#test data
#x = runif(100, -1, 1)
#y = runif(100, -1, 1)
#plot(x, y, asp = 1, xlim = c(-1, 1))


draw.circle(0, 0, #center
            0.11, #unit used to detectable by beess Dyer et al 2004, aspect ratio to 1 (asp = 1) or any number you required
            nv =1000 , #Circle, you can change it 5, or 6 or 8 or any based on your type
            border = "red", 
            col = "NA", 
            lty = 1, 
            lwd = 1)


mtext("UV", line =-12.5, at=-0.74, cex = 0.8,col="white")
mtext("UB", line =-5.5, at=-0.74, cex = 0.8,col="white")
mtext("B", line =-2, at=0, cex = 0.8,col="white")
mtext("BG", line =-5.5, at=0.74,cex = 0.8,col="white")
mtext("G", line =-12.5, at=0.74, cex = 0.8,col="white")
mtext("UG", line =-16, at=0, cex = 0.8,col="white")

mtext(side=1,line=-16.8,at=-0.8,cex=1.5,"a.", family="Times New Roman")

#Histogram for hex sector

# load library


npl<-read.csv("npl_low&high.csv",header=TRUE)
npl

npl1<-as.matrix(npl[,-1])
npl1<-t(npl1)


par(mar=c(9,4,7,2)+0.2)

colours<-c("#0072B2","orange")

barplot(npl1,beside=TRUE,
        cex.lab =1.2,
        cex.main=1.2, 
        col=colours,
        xlab="Hex sector",
        ylab="Number of species",
        ylim=c(0,40),
        family="Times New Roman")

legend("topright",c("Low","High"),horiz=T,cex=1, bty="n",fill=colours)

mtext(side=1,line=-13.6,at=-3.5,cex=1.5,"b.", family="Times New Roman")

mtext(side=1,line=0.5,at=2,cex=1,"B")
mtext(side=1,line=0.5,at=5,cex=1,"BG")
mtext(side=1,line=0.5,at=8,cex=1,"G")
mtext(side=1,line=0.5,at=11,cex=1,"UG")
mtext(side=1,line=0.5,at=14.2,cex=1,"U")
mtext(side=1,line=0.5,at=17,cex=1,"UB")
