# Supplementary material for: Fragmentary Blue: Resolving the Rarity Paradox in Flower Colors
Source: Front Plant Sci. 2021 Jan 15;11:618203. doi: 10.3389/fpls.2020.618203 (PMC7859648; doi:10.3389/fpls.2020.618203)
Supplement: Supplementary Appendix 2 — Sensitivity data. [file Data_Sheet_3.ZIP › data_AUS_insect_xy.csv]

FlowerID	Sample ID	country	species	hexX	hexY	hue_bin	Insect
SP00740	342	Australia	Acacia_beckleri	0.164626587	-0.005532947	G	insect
SP00741	350	Australia	Acacia_boormanii	0.472199824	0.029964904	BG	insect
SP00742	407	Australia	Acacia_dictyoneura	0.432659232	-0.012802474	G	insect
SP00743	317	Australia	Acacia_fauntleroyi	0.323687085	0.10951189	BG	insect
SP00744	346	Australia	Acacia_gunnii	0.314530838	0.169132594	BG	insect
SP00745	367	Australia	Acacia_longifolia	0.415409593	0.017602026	BG	insect
SP00746	139	Australia	Acacia_myrtifolia	0.522730783	0.16243186	BG	insect
SP00747	512	Australia	Acacia_sp	0.40412842	0.219006328	BG	insect
SP00748	388	Australia	Acacia_triptera	0.364024285	-0.169719213	G	insect
SP00749	419	Australia	Actinotus_helianthi	0.233123848	0.181334533	BG	insect
SP00753	212	Australia	Arthropodium_milleflorum	0.128016212	0.199662082	BG	insect
SP00754	137	Australia	Arthropodium_strictum	0.10849439	0.329066766	B	insect
SP00755	140	Australia	Asperula_wimmeriana	0.431211102	0.272848462	BG	insect
SP00756	374	Australia	Astartea_heteranthera	0.264390433	0.218118191	BG	insect
SP00757	396	Australia	Asterolasia_asteriscophora	0.527356374	0.225753648	BG	insect
SP00766	379	Australia	Boronia_megastigma	0.189053473	-0.003905523	G	insect
SP00767	354	Australia	Boronia_safrolifera	0.103161474	0.1986279	B	insect
SP00768	150	Australia	Brachyscome_chrysoglossa	-0.063813432	-0.235151182	UG	insect
SP00769	178	Australia	Brachyscome_decipiens	0.24467337	0.252214024	BG	insect
SP00770	315	Australia	Brachyscome_multifida	-0.194585167	0.015638865	UB	insect
SP00773	316	Australia	Bracteantha_bracteata	0.489055861	0.253320387	BG	insect
SP00774	183	Australia	Brunonia_australis	0.243240912	0.340677595	BG	insect
SP00776	421	Australia	Bulbine_bulbosa	0.040945458	-0.37286789	UG	insect
SP00777	157	Australia	Burchardia_umbellata	0.427167259	0.304917455	BG	insect
SP00778	182	Australia	Caesia_parviflora	0.232545709	0.223799529	BG	insect
SP00779	148	Australia	Caladenia_carnea	0.287846339	0.327859271	BG	insect
SP00780	142	Australia	Caladenia_catenata	-0.124821893	-0.309094312	UG	insect
SP00781	145	Australia	Caladenia_clavigera	-0.001029849	-0.051920637	UG	insect
SP00782	198	Australia	Caladenia_congesta	0.179621995	0.342826741	B	insect
SP00783	155	Australia	Caladenia_fragrantissima	0.272575811	0.184585729	BG	insect
SP00784	154	Australia	Caladenia_gracilis	0.152552698	0.170454569	BG	insect
SP00785	132	Australia	Caladenia_oenochila	0.084858073	0.122585568	BG	insect
SP00786	146	Australia	Caladenia_parva	0.29094519	0.099488121	BG	insect
SP00787	127	Australia	Caladenia_praecox	0.389285979	0.276090627	BG	insect
SP00788	177	Australia	Caladenia_pusilla	0.187093248	0.254905879	BG	insect
SP00789	206	Australia	Caladenia_tentaculata	0.153745802	0.089607282	BG	insect
SP00790	163	Australia	Caladenia_transitoria	0.243616965	0.111557597	BG	insect
SP00795	215	Australia	Calochilus_gracillimus	-0.184058084	0.140694085	UB	insect
SP00799	411	Australia	Calytrix_aurea	0.475457292	-0.063425324	G	insect
SP00800	232	Australia	Centaurium_erythraea	0.156398354	0.242198602	BG	insect
SP00801	250	Australia	Centaurium_pulchellum	0.173613114	0.226173225	BG	insect
SP00802	220	Australia	Centaurium_tenuiflorum	0.134740427	0.274430636	B	insect
SP00803	175	Australia	Chamaescilla_corymbosa	-0.002746929	0.210014293	B	insect
SP00804	413	Australia	Chamelaucium_uncinatum	0.047749899	0.256948438	B	insect
SP00805	355	Australia	Chorizema_cordatum	-0.409587066	0.008762579	UB	insect
SP00806	338	Australia	Chrysocephalum_apiculatum	0.393338524	-0.011412592	G	insect
SP00807	158	Australia	Comesperma_volubile	-0.000753664	0.212019579	B	insect
SP00816	218.2	Australia	Cotula_sp	0.462425779	0.155925469	BG	insect
SP00817	227	Australia	Craspedia_variabilis	0.465032269	-0.117428595	G	insect
SP00818	238	Australia	Crepis_capillaris	0.073799642	-0.286090599	UG	insect
SP00819	537	Australia	Crowea_exalata	0.128080578	0.261786629	B	insect
SP00821	126	Australia	Cyanicula_caerulea	0.11542047	0.327720833	B	insect
SP00822	131	Australia	Dampiera_stricta	0.233841606	0.285443873	BG	insect
SP00829	242	Australia	Dianella_revoluta	-0.206293491	0.255195871	UB	insect
SP00830	169	Australia	Diplarrena_moraea	0.315641336	0.251370463	BG	insect
SP00832	103	Australia	Dipodium_roseum	0.066963375	0.18307479	B	insect
SP00833	133.1	Australia	Diuris_orientis	-0.06668448	-0.28171977	UG	insect
SP00834	128	Australia	Diuris_pardina	-0.116449923	-0.204014981	UG	insect
SP00835	111	Australia	Drosera_peltata	0.223663276	0.219406089	BG	insect
SP00836	112	Australia	Drosera_whittakeri	0.35382635	0.257552896	BG	insect
SP00848	102	Australia	Eriochilus_cucullatus	0.281133098	0.222769615	BG	insect
SP00849	524	Australia	Eriostemon_australasius	0.243666016	0.208317857	BG	insect
SP00850	395	Australia	Eriostemon_spicatus	0.123167247	0.24514575	B	insect
SP00851	422	Australia	Eucryphia_lucida	0.18051017	0.146929031	BG	insect
SP00852	197	Australia	Eutaxia_microphylla	-0.187318711	-0.302544171	U	insect
SP00854	207	Australia	Gastrodia_sesamoides	0.289793427	0.217199935	BG	insect
SP00855	174	Australia	Geranium_potentilloides	0.279929968	0.258429244	BG	insect
SP00856	173	Australia	Glossodia_major	0.12355265	0.310906627	B	insect
SP00857	214	Australia	Gompholobium_huegelii	-0.007432807	-0.328481731	UG	insect
SP00858	144	Australia	Goodenia_blackiana	-0.053518051	-0.336980484	UG	insect
SP00859	170	Australia	Goodenia_geniculata	-0.092173921	-0.266926658	UG	insect
SP00860	237	Australia	Goodenia_lanata	-0.094588954	-0.213213132	UG	insect
SP00861	203	Australia	Goodenia_ovata	-0.072758879	-0.296007763	UG	insect
SP00879	333	Australia	Guichenotia_macrantha	0.132767509	0.174595491	BG	insect
SP00884	343	Australia	Halgania_cyanea	0.020459648	0.353365947	B	insect
SP00885	113	Australia	Hardenbergia_violacea	-0.117844485	0.259293106	B	insect
SP00886	417	Australia	Helichrysum_scorpioides	0.137637668	0.119484027	BG	insect
SP00887	404	Australia	Hibbertia_empetrifolia	0.036192947	-0.261142741	UG	insect
SP00888	221	Australia	Hibbertia_riparia	-0.059210906	-0.329876783	UG	insect
SP00889	339	Australia	Hibbertia_scandens	-0.064202756	-0.20722304	UG	insect
SP00890	109	Australia	Hibbertia_virgata	-0.070822968	-0.227447495	UG	insect
SP00891	424	Australia	Hibiscus_heterophyllus_ssp_lutea	0.106774837	0.050111921	BG	insect
SP00892	376	Australia	Hovea_acanthoclada	-0.191893898	0.277870317	UB	insect
SP00893	364	Australia	Hovea_acutifolia	-0.008307451	0.248253854	B	insect
SP00895	xxx.1	Australia	Hypericum_gramineum	-0.132481188	-0.182152327	U	insect
SP00896	110	Australia	Hypericum_japonicum	0.142422407	-0.012837608	G	insect
SP00897	231	Australia	Hypericum_pygmae	-0.101051697	-0.145414042	U	insect
SP00900	151	Australia	Hypoxis_vaginata	-0.098679741	-0.355516559	UG	insect
SP00901	378	Australia	Indigofera_australis	-0.156943104	0.160555019	UB	insect
SP00904	200	Australia	Lagenifera_montana	0.241362485	0.296637047	BG	insect
SP00905	389	Australia	Lechenaultia_biloba	0.063587144	0.291148804	B	insect
SP00907	381	Australia	Leionema_elatius	0.418192313	0.264544353	BG	insect
SP00908	160	Australia	Leptoceras_menziesii	0.358911618	0.257396559	BG	insect
SP00909	204	Australia	Leptospermum_continentale	0.275796337	0.212988318	BG	insect
SP00910	180	Australia	Levenhookia_sonderi	0.337419097	0.205267769	BG	insect
SP00911	228	Australia	Linum_marginale	-0.090565643	0.055704262	UB	insect
SP00912	193	Australia	Lobelia_gibbosa	-0.078087111	0.297470596	B	insect
SP00913	235	Australia	Lobelia_rhombifolia	0.001258884	0.281588667	B	insect
SP00914	224	Australia	Lotus_suaveolens	0.190217255	-0.086041209	G	insect
SP00915	136	Australia	Lyperanthus_suaveolens	0.090164842	0.051131026	BG	insect
SP00916	361	Australia	Lysiosepalum_involucratum	-0.03174861	0.183052784	B	insect
SP00918	152.1	Australia	Microseris_sp3	-0.026526583	-0.363529532	UG	insect
SP00919	194	Australia	Oxalis_perennans	-0.09068795	-0.311071133	UG	insect
SP00920	334	Australia	Ozothamnus_diosmifolius	0.498520354	0.316145459	BG	insect
SP00921	345	Australia	Pandorea_jasminoides	0.205881804	0.278773332	BG	insect
SP00922	409	Australia	Pandorea_pandorana	0.471474815	0.251461396	BG	insect
SP00923	201	Australia	Pelargonium_helmsii	0.187365246	0.285325071	BG	insect
SP00924	369	Australia	Phebalium_nottii	0.258395885	0.260375172	BG	insect
SP00926	382	Australia	Philotheca_buxifolius	0.219110787	0.22989887	BG	insect
SP00928	210	Australia	Pimelea_stricta	0.405067587	0.257065864	BG	insect
SP00929	385	Australia	Pittosporum_revolutum	0.389095639	0.029104521	BG	insect
SP00930	202	Australia	Platylobium_obtusangulum	-0.181931763	-0.341445802	UG	insect
SP00931	326	Australia	Plectranthus_argentatus	0.097841297	0.190873295	B	insect
SP00932	236	Australia	Poranthera_microphylla	0.273238171	0.208410544	BG	insect
SP00938	141	Australia	Ranunculus_lappaceus	-0.06668448	-0.28171977	UG	insect
SP00939	548	Australia	Rhodanthe_anthemoides	0.36184064	0.273893292	BG	insect
SP00940	391	Australia	Rhodanthe_chlorocephala	0.123387761	0.185399749	BG	insect
SP00942	359	Australia	Senna_artemisioides	-0.037373208	-0.288735692	UG	insect
SP00943	165	Australia	Silene_sp	0.25593198	0.272289358	BG	insect
SP00944	230	Australia	Sisyrinchium_iridifolium	-0.118040789	0.001949647	UB	insect
SP00945	384	Australia	Solanum_lanceolatum	0.053248117	0.299916581	B	insect
SP00946	149	Australia	Stackhousia_viminea	0.458308181	0.258707042	BG	insect
SP00947	195	Australia	Stellaria_sp	0.130281889	-0.156177241	G	insect
SP00949	196	Australia	Stylidium_graminifolium	0.339552643	0.265589485	BG	insect
SP00950	398	Australia	Stypandra_glauca	0.026612699	0.182660373	B	insect
SP00952	130	Australia	Tetratheca_sp	0.217645805	0.382012106	B	insect
SP00953	172	Australia	Thelymitra_antennifera	0.432425817	0.060475033	BG	insect
SP00954	185	Australia	Thelymitra_arenaria	-0.028237283	0.215164792	B	insect
SP00955	186	Australia	Thelymitra_brevifolia	0.082561994	0.169815972	B	insect
SP00956	167	Australia	Thelymitra_ixioides	-0.104104019	0.160777955	UB	insect
SP00957	187	Australia	Thelymitra_juncifolia	-0.159193195	0.194312811	UB	insect
SP00958	199	Australia	Thelymitra_media	-0.19878029	0.211492333	UB	insect
SP00959	184	Australia	Thelymitra_pauciflora	0.059075882	0.263480561	B	insect
SP00960	166	Australia	Thelymitra_rubra	0.191229437	0.153368033	BG	insect
SP00961	403	Australia	Thomasia_pygmaea	0.125485239	0.236471457	B	insect
SP00962	219	Australia	Thysanotus_tuberosus	-0.115201614	0.208725557	B	insect
SP00963	223	Australia	Tricoryne_elatior	-0.024174499	-0.219396852	UG	insect
SP00964	138.1	Australia	Viola_hederacea	0.126417669	0.28408051	B	insect
SP00965	209	Australia	Wahlenbergia_ceracea	0.086328086	0.354551602	B	insect
SP00966	190	Australia	Wahlenbergia_gloriosa	0.215496764	0.310619832	BG	insect
SP00967	233	Australia	Wahlenbergia_gracilis	0.087718873	0.215134263	B	insect
SP00968	226	Australia	Wahlenbergia_gymnoclada	-0.022300346	0.198106977	B	insect
SP00969	153	Australia	Wahlenbergia_stricta	0.216233233	0.331531917	BG	insect
SP00970	327	Australia	Westringia_fruticosa	0.166178598	0.245706657	BG	insect
SP00972	129	Australia	Wurmbea_dioica	0.397977113	0.284900305	BG	insect
SP00973	222.1	Australia	Xerochrysum_viscosum	0.320222985	-0.07178496	G	insect
SP01041	2301	Nepal	Aechmanthera_gossypina	0.027373778	0.240660626	B	insect
SP01042	2302	Nepal	Aerides_multiflora	-0.014275276	0.246711	B	insect
SP01043	2303	Nepal	Aerides_odorata	0.282691606	0.266823472	BG	insect
SP01044	2304	Nepal	Anaphalis_busua	0.374162157	0.274694188	BG	insect
SP01045	2305	Nepal	Anaphalis_contorta	0.318292331	0.224255042	BG	insect
SP01046	2306	Nepal	Androsace_sarmentosa	0.274026152	0.352692251	BG	insect
SP01047	2307	Nepal	Anemone_rupestris	0.516789106	0.342245292	BG	insect
SP01048	2308	Nepal	Anemone_sp	0.384191624	0.267151117	BG	insect
SP01049	2309	Nepal	Anemone_vitifolia	0.204769547	0.162200106	BG	insect
SP01050	2310	Nepal	Aster_sp	0.254508722	0.340808082	BG	insect
SP01051	2311	Nepal	Begonia_picta	0.25571273	0.238867718	BG	insect
SP01052	2312	Nepal	Berberis_mucrifolia	0.254175062	-0.005334654	G	insect
SP01053	2313	Nepal	Bistorta_affinis	-0.217918138	-0.00198204	U	insect
SP01054	2314	Nepal	Bistorta_amplexicaulis	-0.397990922	-0.041754317	U	insect
SP01055	2315	Nepal	Bistorta_macrophylla	0.188634589	0.274307482	BG	insect
SP01056	2316	Nepal	Bulbophyllum_affine	0.280488512	0.24363086	BG	insect
SP01057	2317	Nepal	Calanthe_mannii	0.22785747	-0.108958846	G	insect
SP01058	2318	Nepal	Caltha_plaustris_var_himalensis	0.463880385	-0.200906847	G	insect
SP01059	2319	Nepal	Chesnea_sp	0.03592833	0.243089538	B	insect
SP01060	2320	Nepal	Chirita_sp	0.072555496	0.194017906	B	insect
SP01061	2321	Nepal	Clerodendrum_serratum	0.085532837	0.106851537	BG	insect
SP01062	2322	Nepal	Coelogyne_nitida	0.306091426	0.244844645	BG	insect
SP01063	2323	Nepal	Coelogyne_prolifera	0.308462166	0.009979297	BG	insect
SP01064	2324	Nepal	Coleus_blumei	0.204640735	0.291480511	BG	insect
SP01065	2325	Nepal	Corydalis_juncea	-0.089344564	-0.210136153	UG	insect
SP01066	2326	Nepal	Crotalaria_cytisoides	0.317717948	0.085817015	BG	insect
SP01067	2327	Nepal	Cyananthus_lobatus	-0.059262095	0.232583575	B	insect
SP01068	2328	Nepal	Cymbidium_aloifolium	0.070194026	0.036084099	BG	insect
SP01069	2329	Nepal	Delphinium_stapeliosum	-0.101984032	0.137789947	UB	insect
SP01070	2330	Nepal	Dendrobium_amoenum	0.280488512	0.24363086	BG	insect
SP01071	2331	Nepal	Dendrobium_nobile	0.003028905	0.203861069	B	insect
SP01072	2332	Nepal	Dendrobium_porphyrochilum	-0.005338303	0.087509435	B	insect
SP01073	2333	Nepal	Desmodium_multiflorum	0.445337258	0.379247032	BG	insect
SP01074	2334	Nepal	Epilobium_sp	0.015885573	0.163236523	B	insect
SP01075	2335	Nepal	Eria_excavata	0.223089469	0.179730431	BG	insect
SP01076	2336	Nepal	Erigeron_multiradiatus	0.222424489	0.320390886	BG	insect
SP01077	2337	Nepal	Geranium_donianum	-0.289424941	0.121894242	UB	insect
SP01078	2338	Nepal	Geranium_pratense	0.028927764	0.214228494	B	insect
SP01079	2339	Nepal	Gypsophila_cerastioides	0.304725523	0.244471446	BG	insect
SP01080	2340	Nepal	Hedychium_gardnerianum	0.056753793	0.101210101	B	insect
SP01081	2341	Nepal	Heracleum_wallichi	0.414582321	0.283484976	BG	insect
SP01082	2342	Nepal	Hydrangea_aspera	0.146767988	0.116493646	BG	insect
SP01083	2343	Nepal	Hypericum_elodeoides	0.459137428	0.098795775	BG	insect
SP01084	2344	Nepal	Impatiens_balsamina	0.110629648	0.256873227	B	insect
SP01085	2345	Nepal	Impatiens_stenantha	0.124444713	0.058813263	BG	insect
SP01086	2346	Nepal	Impatiens_urticifolia	0.126678782	-0.219375404	G	insect
SP01087	2347	Nepal	Kingidium_taenialis	0.148649193	0.217169877	BG	insect
SP01088	2348	Nepal	Leontopodium_jacotianum	0.344633795	0.246973427	BG	insect
SP01089	2349	Nepal	Leucas_lanata	0.321311396	0.24480567	BG	insect
SP01090	2350	Nepal	Lilium_sp	0.346796703	0.31652941	BG	insect
SP01091	2351	Nepal	Lobelia_chinensis	0.094202542	0.107167555	BG	insect
SP01092	2352	Nepal	Maharanga_emodi	-0.077252917	0.087071693	UB	insect
SP01093	2353	Nepal	Meconopsis_dhwojii	0.46211394	0.234667499	BG	insect
SP01094	2354	Nepal	Microula_sikkimensis	0.025489944	0.269186954	B	insect
SP01095	2355	Nepal	Nepeta_connata	-0.001578553	0.230118726	B	insect
SP01096	2356	Nepal	Nervilia_infundibulifolia	0.150600844	0.083929599	BG	insect
SP01097	2357	Nepal	Orobanche_cernua	-0.041719225	0.183045018	B	insect
SP01098	2358	Nepal	Osbekia_stellata	0.266489281	0.346582225	BG	insect
SP01099	2359	Nepal	Oxygraphis_polypetala	-0.02064092	-0.261829106	UG	insect
SP01100	2360	Nepal	Papilionanthe_teres	0.155285433	0.1640247	BG	insect
SP01101	2361	Nepal	Parochetus_communis	-0.018386414	0.264174805	B	insect
SP01102	2362	Nepal	Pedicularis_elwesii	-0.001262259	0.258569531	B	insect
SP01103	2363	Nepal	Pedicularis_megalantha	-0.012643014	0.264941091	B	insect
SP01104	2364	Nepal	Pedicularis_roylei	0.033072962	0.224148893	B	insect
SP01105	2365	Nepal	Pedicularis_scullyana	0.524715594	0.276669375	BG	insect
SP01106	2366	Nepal	Persicaria_capitata	0.322614191	0.28480401	BG	insect
SP01107	2367	Nepal	Phaius_tankervilliae	0.052365136	0.050801042	BG	insect
SP01108	2368	Nepal	Phlomis_spectabilis	0.240357131	0.238700325	BG	insect
SP01109	2369	Nepal	Pieris_formosa	0.2964512	0.232563666	BG	insect
SP01110	2370	Nepal	Plantago_sp	-0.065993376	0.047153487	UB	insect
SP01111	2371	Nepal	Pleurospermum_brunonis	0.104555596	0.120195348	BG	insect
SP01112	2372	Nepal	Pleurospermum_candollei	0.074621361	0.112496241	BG	insect
SP01113	2373	Nepal	Ponerorchis_chusua	0.162871754	0.35571039	B	insect
SP01114	2374	Nepal	Potentilla_cuneata	0.147330496	0.034581095	BG	insect
SP01115	2375	Nepal	Potentilla_microphylla	0.10428661	0.039530214	BG	insect
SP01116	2376	Nepal	Potentilla_plurijuga	0.186683894	0.008080772	BG	insect
SP01117	2377	Nepal	Primula_buryana_var_purpurea	0.276939175	0.419280958	BG	insect
SP01118	2378	Nepal	Primula_rotundifolia	-0.172697951	0.248756326	UB	insect
SP01119	2379	Nepal	Ranunculus_brotherusii	0.193687593	-0.258455176	G	insect
SP01120	2380	Nepal	Ranunculus_diffusus	-0.036202247	-0.263504967	UG	insect
SP01121	2381	Nepal	Ranunculus_pulchellus	0.047677791	0.237370239	B	insect
SP01122	2382	Nepal	Ranunculus_scleratus	-0.013042511	-0.290123706	UG	insect
SP01123	2383	Nepal	Rheum_acuminatum	-0.002774939	0.028601288	B	insect
SP01124	2384	Nepal	Rhodiola_bupleuroides	0.001395996	0.088700214	B	insect
SP01125	2385	Nepal	Rhodiola_sp	0.001428438	-0.005437713	UG	insect
SP01126	2386	Nepal	Rhododendron_anthopogon	0.292255471	0.226961711	BG	insect
SP01127	2387	Nepal	Rhododendron_nivale	0.042452364	0.196290769	B	insect
SP01128	2388	Nepal	Rhododendron_sp	0.478002081	0.316756863	BG	insect
SP01129	2389	Nepal	Rhynchostylis_retusa	0.196836818	0.234545573	BG	insect
SP01130	2390	Nepal	Rumex_nepalensis	0.055767025	0.113809678	B	insect
SP01131	2391	Nepal	Satyrium_nepalense	0.348718023	0.295823125	BG	insect
SP01132	2392	Nepal	Saussurea_nepalensis	0.074502746	0.133313601	B	insect
SP01133	2393	Nepal	Saxifraga_roylei	0.121474466	0.113565215	BG	insect
SP01134	2394	Nepal	Schima_wallichi	0.378486094	0.260771903	BG	insect
SP01135	2395	Nepal	Scutellaria_sp	0.201873709	0.376637098	B	insect
SP01136	2396	Nepal	Senecio_graciliflorus	0.37573074	0.133128438	BG	insect
SP01137	2397	Nepal	Senecio_jacquemontiana	0.165090978	-0.227945331	G	insect
SP01138	2398	Nepal	Smitinandia_micrantha	0.149696295	0.255023401	BG	insect
SP01139	2399	Nepal	Solanum_surattense	0.102807771	0.114619632	BG	insect
SP01140	2400	Nepal	Spiranthes_sinensis	0.137892999	0.190304256	BG	insect
SP01141	2401	Nepal	Swertia_sp	-0.049743801	0.11059448	B	insect
SP01142	2402	Nepal	Thalictrum_reniforme	-0.074251705	0.181515161	B	insect
SP01143	2403	Nepal	Theropogon_pallidus	0.222155226	0.194621714	BG	insect
SP01144	2404	Nepal	Trichotosia_dasyphylla	0.222952942	0.079943998	BG	insect
SP01145	2405	Nepal	Vanda_cristata	0.110445944	0.097293373	BG	insect
SP01146	2406	Nepal	Viola_biflora	0.209101206	0.170372717	BG	insect
SP01147	2407	Nepal	Viola_wallichi	-0.084196968	-0.200966258	UG	insect
SP02027	1127	Norway	Achillea_nobilis	0.323223283	0.259157174	BG
SP02340	1540	Norway	Aconitum_lycoctonum_ssp_septentrionale	0.123381828	0.264034695	B
SP02033	1133	Norway	Alchemilla_glabra	0.251141502	-0.010595751	G
SP03111	2519	Norway	Andromeda_polifolia	0.310242604	0.240360855	BG
SP03943	1236	Norway	Antennaria_dioica	0.459844005	0.331591886	BG
SP02112	1641	Norway	Anthriscus_sylvestris	0.376268452	0.228117448	BG
SP02420	1238	Norway	Antirrhinum_majus	0.430686252	0.182154504	BG
SP02421	1240	Norway	Astragalus_alpinus	0.21510613	0.298780198	BG
SP02113	1615	Norway	Astragalus_frigidus	0.239555024	-0.132066747	G
SP02114	1617	Norway	Bartsia_alpina	-0.04359275	0.075558907	B
SP02115	3525	Norway	Bistorta_vivipara	0.366773371	0.249440947	BG
SP02116	1620	Norway	Caltha_palustris	0.097258599	-0.288947991	UG
SP02117	1543	Norway	Campanula_rotundifolia	0.0702684	0.251487719	B
SP02397	1242	Norway	Cerastium_alpinum	0.332104318	0.265354011	BG
SP02398	1245	Norway	Chamerion_angustifolium	0.065975716	0.30618206	B
SP02399	1243	Norway	Dactylorhiza_fuchsii	0.286569836	0.337806386	BG
SP02400	1244	Norway	Dactylorhiza_maculata	0.309742845	0.284319095	BG
SP02401	1642	Norway	Diapensia_lapponica	0.501177485	0.267457186	BG
SP02402	3493	Norway	Draba_incana	0.381377767	0.294556358	BG
SP02403	3519	Norway	Draba_oxycarpa	0.393222825	0.080086066	BG
SP03947	1546	Norway	Dryas_octopetala	0.476842953	0.301303739	BG
SP02404	3474	Norway	Erigeron_borealis	0.376510852	0.289838146	BG
SP02405	3496	Norway	Erysimum_strictum	0.383369408	-0.085924718	G
SP02406	1550	Norway	Galium_boreale	0.477400196	0.310053978	BG
SP02341	1551	Norway	Geranium_sylvaticum	-0.287711316	0.161680674	UB
SP02342	3494	Norway	Geum_rivale	-0.109577427	0.012785807	UB
SP02118	1544	Norway	Harrimanella_hypnoides	0.466258759	0.315612901	BG
SP02121	1667	Norway	Hieracium_sp	0.007634559	-0.346542922	UG
SP02119	3642	Norway	Kalmia_procumbens	0.132013845	0.162364733	BG
SP02120	1552	Norway	Knautia_arvensis	0.264273425	0.282224421	BG
SP02422	3508	Norway	Lathyrus_pratensis	0.322373363	-0.102819866	G
SP03917	1556	Norway	Melampyrum_pratense	0.411579024	-0.155476294	G
SP03941	1646	Norway	Melampyrum_sylvaticum	0.406597862	-0.186312557	G
SP02343	3647	Norway	Myosotis_decumbens	0.312986524	0.291927205	BG
SP03899	1247	Norway	Oxytropis_lapponica	-0.00173972	0.210469591	B
SP03908	1648	Norway	Papaver_radicatum	0.442608419	0.137793438	BG
SP03920	1626	Norway	Pedicularis_lapponica	0.45315625	0.251842019	BG
SP02344	3518	Norway	Pedicularis_oederi	0.420228053	0.121457796	BG
SP02345	1557	Norway	Phyllodoce_caerulea	0.333525326	0.372082354	BG
SP02423	1248	Norway	Pinguicula_vulgaris	0.062234359	0.320507559	B
SP02407	1558	Norway	Polemonium_caerulum	0.115674694	0.331952307	B
SP02408	1629	Norway	Potentilla_crantzii	0.458959388	-0.102965969	G
SP02443	1649	Norway	Potentilla_erecta	0.0729961	-0.340039083	UG
SP02444	1561	Norway	Primula_scandinavica	0.300936092	0.401473187	BG
SP03909	1650	Norway	Primula_stricta	0.227399037	0.328873668	BG
SP03914	1562	Norway	Prunus_padus	0.455832285	0.325636021	BG
SP02346	1630	Norway	Pulsatilla_vernalis	0.232828989	0.239720941	BG
SP03930	1249	Norway	Ranunculus_acris	0.029620769	-0.396784638	UG
SP03931	1634	Norway	Ranunculus_glacialis	0.348391782	0.258206912	BG
SP02348	1565	Norway	Rhodiola_rosea.greenform	0.231769398	0.00234541	BG
SP02424	3498	Norway	Rhodiola_rosea.redform	0.036692697	0.080650993	B
SP02425	1563	Norway	Rumex_acetosa	0.128038002	0.118808835	BG
SP04053	3524	Norway	Rumex_acetosella	0.07034239	0.080621458	BG
SP02122	1637	Norway	Saxifraga_cespitosa	0.376982582	0.222095579	BG
SP02426	1638	Norway	Saxifraga_oppositifolia	0.385336053	0.354587695	BG
SP02409	1652	Norway	Saxifraga_stellaris	0.489854039	0.314293373	BG
SP03940	1564	Norway	Sedum_annuum	0.16362925	-0.106373553	G
SP03948	1566	Norway	Silene_acaulis	0.2913355	0.300660413	BG
SP02349	1251	Norway	Silene_dioica	0.079030673	0.283500284	B
SP02123	1252	Norway	Silene_vulgaris	0.432027223	0.316055842	BG
SP02350	1653	Norway	Stellaria_nemorum	0.35849005	0.264984257	BG
SP02351	3491	Norway	Tanacetum_vulgare	0.301133543	-0.136173269	G
SP02410	1255	Norway	Taraxacum_officinale	-0.049644848	-0.336102713	UG
SP02427	3523	Norway	Tofieldia_pusilla	0.413611875	0.171261463	BG
SP02352	3515	Norway	Trientalis_europaea	0.432679574	0.314763759	BG
SP02428	1654	Norway	Trifolium_pratense	0.156303785	0.266606914	BG
SP02353	2118	Norway	Trifolium_repens	0.452814525	0.289625365	BG
SP02411	3478	Norway	Trollius_europaeus	0.464692114	0.007212523	BG
SP02412	3522	Norway	Vaccinium_myrtillus	0.020183185	0.045076837	B
SP02413	1656	Norway	Vaccinium_vitisidaea	0.42409998	0.28329375	BG
SP02414	1569	Norway	Veronica_alpina	0.119727197	0.327711284	B
SP02124	1669	Norway	Veronica_fruticans.blueform	-0.279327391	0.219449279	UB
SP02415	1657	Norway	Veronica_fruticans.pinkform	-0.111350144	0.116075302	UB
SP02416	1257	Norway	Vicia_cracca	0.15599333	0.289851867	B
SP02417	1570	Norway	Viola_biflora	-0.045259901	-0.349371856	UG
SP02356	1259	Norway	Viola_canina	0.207479268	0.332925504	BG
SP03922	1555	Norway	Viscaria_alpina	0.226158656	0.387805342	BG
