# Supplementary material for: Fragmentary Blue: Resolving the Rarity Paradox in Flower Colors
Source: Front Plant Sci. 2021 Jan 15;11:618203. doi: 10.3389/fpls.2020.618203 (PMC7859648; doi:10.3389/fpls.2020.618203)
Supplement: Supplementary Appendix 2 — Sensitivity data. [file Data_Sheet_3.ZIP › data_brazil_insect_xy.csv]

sp	poll	x	y
X87_bee	bee	0.00817109	0.019477037
X114_bee	bee	0.048383182	0.041164419
X128_bee	bee	-0.094010925	0.000376909
X145_bee	bee	-0.105137238	0.009470046
X152_bee	bee	0.096531531	-0.042658147
X172_bee	bee	0.067003059	0.045229911
X173_bee	bee	0.030278761	0.096216995
X175_bee	bee	0.035324809	0.080390014
X190_bee	bee	-0.031780425	-0.081587995
X193_bee	bee	0.055096162	0.061367365
X201_bee	bee	0.080196417	0.033457562
X207_bee	bee	0.081745774	0.006372008
X506_bee	bee	-0.00091092	0.065768185
X515_bee	bee	0.066910874	-0.084180813
X550_bee	bee	0.016090136	0.083803316
X577_bee	bee	-0.016764956	-0.008838701
X579_bee	bee	-0.060835595	0.086389047
X582_bee	bee	-0.020853864	0.08097547
X648_bee	bee	-0.014770495	-0.05921924
X685_bee	bee	0.006072315	-0.104536987
X759_bee	bee	-0.002598817	0.064008459
X1253_bee	bee	-0.025188677	-0.099427748
X202_bee	bee	-0.037693519	-0.106998874
X158_bee	bee	0.01173745	0.114434008
X743_bee	bee	0.081160035	0.08724148
X88_bee	bee	-0.07812918	0.094901448
X117_bee	bee	-0.007175889	-0.123824483
X482_bee	bee	0.009711346	0.125497545
X645_bee	bee	0.086772004	0.09189865
X180_bee	bee	0.05863348	0.118804418
X1297_bee	bee	0.046241993	0.124699531
X108_bee	bee	0.130497916	-0.027133517
X1254_bee	bee	0.093444201	0.09944243
X775_bee	bee	0.122657127	0.060131964
X120_bee	bee	0.018433672	0.136004187
X112_bee	bee	0.099631882	0.095751931
X485_bee	bee	0.096885321	0.101692653
X665_bee	bee	0.084280908	0.11315325
X807_bee	bee	0.142379685	0.001053862
X125_bee	bee	-0.111237039	0.089640825
X137_bee	bee	0.004881195	-0.143273103
X638_bee	bee	0.035714242	0.140473961
X508_bee	bee	0.096414505	0.109198085
X630_bee	bee	0.098482497	0.108346309
X101_bee	bee	0.100655518	0.106736142
X767_bee	bee	0.064096976	0.135100174
X561_bee	bee	-0.007822017	0.150953254
X571_bee	bee	-0.053528142	0.141697233
X104_bee	bee	-0.131594584	0.077206436
X683_bee	bee	0.07056362	0.137908004
X637_bee	bee	-0.152160979	0.037859069
X652_bee	bee	-0.086344151	-0.133950967
X1202_bee	bee	-0.059728739	0.149582125
X109_bee	bee	-0.03097121	0.158840043
X1161_bee	bee	-0.06812539	0.147023133
X467_bee	bee	-0.016151046	-0.16394421
X159_bee	bee	-0.116737274	0.118827713
X625_bee	bee	0.108394451	0.128354315
X1294_bee	bee	-0.009586341	0.167888594
X589_bee	bee	-0.052594093	0.160071127
X149_bee	bee	-0.086004136	0.145065503
X106_bee	bee	-0.114788763	0.123625619
X668_bee	bee	0.001754095	0.168789986
X111_bee	bee	-0.055116489	0.162558691
X134_bee	bee	0.142783229	0.095834904
X522_bee	bee	-0.02190504	0.170727792
X188_bee	bee	0.136759964	0.108244902
X1130_bee	bee	0.134851945	0.112480288
X631_bee	bee	0.063135006	0.164320697
X1142_bee	bee	0.036116839	0.173609091
X558_bee	bee	0.13189743	0.122030894
X1290_bee	bee	0.1311704	0.123308838
X748_bee	bee	-0.17216336	-0.053192811
X166_bee	bee	-0.173133146	0.050668072
X574_bee	bee	-0.038057383	0.176646017
X628_bee	bee	-0.051641076	0.173675463
X580_bee	bee	-0.15208758	0.099303195
X680_bee	bee	0.021668693	0.180719848
X539_bee	bee	0.046088938	0.176682766
X494_bee	bee	0.011903295	0.182670128
X691_bee	bee	0.180283355	0.031936256
X290_bee	bee	-0.075557254	0.16727013
X1041_bee	bee	0.142062939	0.116291423
X1209_bee	bee	0.132603387	0.127970529
X956_bee	bee	0.081990719	0.166587556
X511_bee	bee	-0.019341077	0.186324535
X612_bee	bee	-0.037704753	0.184147106
X527_bee	bee	0.055901859	0.17957912
X176_bee	bee	0.128043051	0.138778343
X802_bee	bee	-0.02461059	0.187262126
X480_bee	bee	-0.036108727	0.1854045
X766_bee	bee	0.017283283	0.18872539
X496_bee	bee	-0.031315283	0.188286517
X119_bee	bee	0.039217928	0.187414207
X484_bee	bee	0.022743649	0.190966965
X617_bee	bee	0.050508206	0.185726904
X194_bee	bee	0.007495974	-0.192458235
X726_bee	bee	-0.056313349	0.188421053
X623_bee	bee	0.196826804	-0.02366963
X664_bee	bee	0.124392422	0.155719835
X204_bee	bee	-0.0296456	-0.197108506
X93_bee	bee	0.15021986	0.131143108
X578_bee	bee	-0.142618483	0.139674718
X611_bee	bee	0.007043514	0.199912518
X585_bee	bee	0.05644029	0.192296083
X197_bee	bee	-0.107125593	0.170754313
X644_bee	bee	0.158688991	0.124914349
X634_bee	bee	-0.066926153	0.190860815
X495_bee	bee	-0.099543405	0.176621192
X541_bee	bee	0.192292887	0.065892599
X519_bee	bee	-0.022877387	0.202179538
X1292_bee	bee	0.145367452	0.142859925
X771_bee	bee	-0.013090733	0.203633238
X174_bee	bee	-0.159944179	0.127200114
X1289_bee	bee	0.022709079	0.205152194
X1255_bee	bee	0.177932633	0.10480961
X205_bee	bee	0.168255458	0.119844892
X643_bee	bee	0.175709986	0.108946481
X581_bee	bee	-0.086480337	0.18793111
X156_bee	bee	-0.138918164	0.153917792
X1086_bee	bee	-0.205264269	0.032409406
X704_bee	bee	0.172411863	0.116433035
X752_bee	bee	0.066630279	0.197697353
X761_bee	bee	0.026410646	0.206965758
X1238_bee	bee	-0.059847607	0.200304103
X933_bee	bee	0.161338881	-0.136000761
X560_bee	bee	-0.062639248	-0.203246677
X729_bee	bee	0.185673157	0.104125283
X1283_bee	bee	0.176937571	0.118947107
X1295_bee	bee	-0.06491366	0.203906401
X741_bee	bee	-0.000554223	-0.214785998
X526_bee	bee	0.020810448	0.214132751
X1204_bee	bee	-0.125818698	0.176403906
X576_bee	bee	-0.159431589	0.14725318
X672_bee	bee	0.167531297	0.138331223
X1214_bee	bee	-0.051657529	0.211602688
X1068_bee	bee	-0.096299815	-0.195514268
X896_bee	bee	-0.151677332	0.157210666
X492_bee	bee	0.168745488	0.138864133
X521_bee	bee	-0.034835072	0.21668033
X105_bee	bee	-0.077876568	0.205420764
X536_bee	bee	0.170606081	0.139228266
X549_bee	bee	0.161343968	0.149889014
X1172_bee	bee	-0.057526419	0.214614182
X89_bee	bee	-0.004943794	-0.223378892
X756_bee	bee	0.010064354	-0.22369484
X618_bee	bee	0.179320763	-0.134371041
X538_bee	bee	0.184369778	0.127818322
X1071_bee	bee	0.223803322	0.018575489
X107_bee	bee	0.162051277	-0.158469514
X1240_bee	bee	-0.069629855	0.215807735
X509_bee	bee	-0.093788633	0.207437064
X624_bee	bee	-0.031208029	0.226557139
X189_bee	bee	-0.150756281	0.172560072
X185_bee	bee	-0.184481294	0.136047246
X543_bee	bee	0.204644532	0.113706719
X690_bee	bee	-0.094170639	0.215395014
X1143_bee	bee	-0.112892687	0.206856917
X198_bee	bee	-0.132518836	0.197779903
X562_bee	bee	-0.140581551	0.193911046
X1147_bee	bee	0.213223597	0.109851076
X1170_bee	bee	0.221256558	0.094623903
X699_bee	bee	-0.072124613	0.22973362
X1192_bee	bee	-0.194337723	0.142280811
X1111_bee	bee	0.215292602	0.108949092
X524_bee	bee	-0.206704819	0.135901827
X518_bee	bee	-0.069453844	0.240006936
X475_bee	bee	-0.092382764	0.234886066
X762_bee	bee	0.196542853	-0.160409536
X738_bee	bee	0.216904665	0.133409034
X1087_bee	bee	0.162583813	-0.196532312
X94_bee	bee	0.20295118	-0.156162855
X653_bee	bee	-0.056782239	0.250135647
X1126_bee	bee	0.222278649	0.129392194
X684_bee	bee	-0.079730927	0.245971716
X1201_bee	bee	-0.10560728	0.236412733
X1155_bee	bee	-0.038587165	-0.256279335
X553_bee	bee	0.230045251	0.120691345
X567_bee	bee	-0.180428653	0.187382638
X924_bee	bee	0.227983292	0.125972619
sya_bee	bee	0.237964436	0.108767903
X1237_bee	bee	-0.098196656	0.246074912
X148_bee	bee	0.024255923	-0.264151007
X572_bee	bee	-0.171202799	0.204051509
X1008_bee	bee	-0.192630233	-0.183961607
X930_bee	bee	0.145954291	-0.22422892
X557_bee	bee	-0.139679648	0.229747116
X1245_bee	bee	0.245111611	0.111550994
X666_bee	bee	-0.127017128	0.237585261
X590_bee	bee	-0.177853922	0.206201733
X965_bee	bee	-0.091379342	0.258441907
X564_bee	bee	0.082998264	-0.261482017
X751_bee	bee	-0.132705398	0.240789058
X739_bee	bee	-0.052063874	-0.272739691
X499_bee	bee	-0.143955322	0.237949131
X744_bee	bee	-0.023427836	-0.278567022
X544_bee	bee	-0.125583396	0.250047811
X520_bee	bee	-0.199784765	0.19626908
X657_bee	bee	-0.118951531	0.257481213
X90_bee	bee	-0.159999059	0.235383383
X692_bee	bee	-0.149458435	0.242224397
X162_bee	bee	-0.129502548	0.255476949
X902_bee	bee	-0.042467002	-0.286720046
X498_bee	bee	0.168199441	-0.238740113
X516_bee	bee	-0.160131165	0.244827765
X534_bee	bee	0.268807338	-0.116886336
X1212_bee	bee	0.14329809	-0.256076252
X118_bee	bee	-0.224187723	0.189976566
X763_bee	bee	0.23545113	-0.175857432
X651_bee	bee	0.05357073	-0.289371334
X559_bee	bee	-0.19478536	0.224370011
X745_bee	bee	-0.022824504	-0.298819935
X505_bee	bee	-0.165460093	0.250369128
X486_bee	bee	0.220952613	-0.203308122
X658_bee	bee	-0.158531838	0.256696349
X755_bee	bee	0.248632361	-0.172648179
X678_bee	bee	0.033696231	-0.303345574
X1246_bee	bee	-0.121541157	0.2805054
X713_bee	bee	0.159497241	-0.262167138
X1095_bee	bee	0.03772236	-0.308069721
X735_bee	bee	-0.042577507	-0.308511556
X1159_bee	bee	-0.055072982	-0.311333357
X703_bee	bee	0.080859822	-0.306012518
X1052_bee	bee	0.056749621	-0.313578678
X489_bee	bee	0.256117095	-0.192826014
X959_bee	bee	0.262643608	-0.184544214
X1179_bee	bee	-0.039700653	-0.318582307
X694_bee	bee	0.026297239	-0.32277112
X932_bee	bee	0.015721968	-0.325043209
X650_bee	bee	-0.016182335	-0.325298312
X1113_bee	bee	0.036336159	-0.331252432
X1067_bee	bee	0.274378412	-0.200529376
X186_bee	bee	-0.083766197	-0.330124824
X523_bee	bee	-0.170851686	0.297342545
X528_bee	bee	-0.003259724	-0.345924121
X1156_bee	bee	-0.077120456	-0.341721002
X649_bee	bee	0.292532527	-0.199976529
X525_bee	bee	-0.049094898	-0.353706807
X102_bee	bee	0.311650777	-0.194444118
X477_bee	bee	0.331130357	-0.187654083
X750_bee	bee	0.19831844	-0.327151574
X1048_bee	bee	0.334611547	-0.203263431
X754_bee	bee	-0.33496457	0.212615962
X776_bee	bee	0.382910572	-0.223233728
X1256_bee	bee	0.396436617	-0.206115067
