# Supplementary material for: Fragmentary Blue: Resolving the Rarity Paradox in Flower Colors
Source: Front Plant Sci. 2021 Jan 15;11:618203. doi: 10.3389/fpls.2020.618203 (PMC7859648; doi:10.3389/fpls.2020.618203)
Supplement: Supplementary Appendix 2 — Sensitivity data. [file Data_Sheet_3.ZIP › OZ_insect&bird_NP_NW_BZ_hexsector.R]

#Oz_insect and bird data

#Hexagone plot

#oz_data <- read.csv("hexValueAcrhomatic_revomed.csv", header = TRUE) #hexValueAcrhomatic_revomed

oz_insect <- read.csv("data_oz_insect_xy.csv", header = TRUE)# Australian insect

oz_bird<- read.csv("data_oz_bird_xy.csv", header = TRUE)# Australian bird

npl_data <- read.csv("data_npl_insect_xy.csv", header = TRUE)#Nepal data

nw_data <- read.csv("data_nw_insect_xy.csv", header = TRUE)# Norway data

bz_insect <- read.csv("data_brazil_insect_xy.csv", header = TRUE)#Brazil insect

bz_bird <- read.csv("data_brazil_bird_xy.csv", header = TRUE)#Brazil bird

plot(bz_insect$x,bz_insect$y)


#Hexagone boundary

x<-c(0,-0.866,-0.866025404,0,0.866025404,0.866025404,0)
x
y<-c(1,0.5,-0.5,-1,-0.5,0.5,1)
y


par(mfrow=c(2,3))
par(mar = c(1, 0.5, 1, 0.5)) # Set the margin on all sides to 2

#Australia


plot(x,y,lty=1,type="l",lwd=2,xlim=c(-1.0,1.0),ylim=c(-1.0,1.0),col="black",side="",cex=0.8)

#points(oz_data$hexX[1:141],oz_data$hexY[1:141],pch=19, cex=0.6,col="green")

#Adding polygon to hex diagram to make colour for Chittka (1994) hexagon sector
mtext("a.AUS", side = 3, line =-1, at=-0.7, cex = 1.2)


#UV
x0 = c(0,-0.433,-0.866,-0.866)
y0 = c(0,-0.75,-0.5,0)
polygon(x0,y0, col="#000707") #black colour
#col <- heat.colors(9)
#UVgreen
x1 = c(0,0.-0.433,0,0.433)
y1 = c(0,-0.75,-1,-0.75)
polygon(x1,y1, col="#003D09",border = "#003D09")#darkgreen

#Green
x2 = c(0,0.866,0.866,0.433)
y2 = c(0,0,-0.5,-0.75)
polygon(x2,y2,col="#88C148",border = "#88C148")#green

#BlueGreen
x3 = c(0,0.866,0.866,0.433)
y3 = c(0,0,0.5,0.75)
polygon(x3,y3, col="#00AAAC", border = "#00AAAC")#Cyan

#Blue
x4 = c(0,-0.433,0,0.437)
y4 = c(0,0.75,1,0.75)
polygon(x4,y4, col="#0072B2",border = "#0072B2") #blue

#UV-Blue-uv dominate part
x5 = c(0,-0.866,-0.866,-0.431)
y5 = c(0,0,0.50,0.75)
polygon(x5,y5, col="#00267C",border = "#00267C") #darkblue


#UV-Blue-blue dominante part
x6 = c(0,-0.866,-0.433)
y6 = c(0,0.5,0.75)
#polygon(x6,y6, col="royalblue2",border = "dodgerblue4") #darkblue

#blue-green:green dominante part
x7 = c(0,0.866,0.866)
y7 = c(0,0.5,0)
#polygon(x7,y7, col="chartreuse2",border = "chartreuse2") #chartreuse2

#uv-green-green dominante part
x8 = c(0,0.45,0.0)
y8 = c(0,-0.74,-1.0)
#polygon(x8,y8, col="#7FAC35",border = "#7FAC35") #7FAC35 or R = 127, G= 172, B =53

# Add points
points(oz_insect$hexX,oz_insect$hexY,pch=19, cex=0.8,col="white")

#Draw Circle 

library("plotrix")

#test data
#x = runif(100, -1, 1)
#y = runif(100, -1, 1)
#plot(x, y, asp = 1, xlim = c(-1, 1))


draw.circle(0, 0, #center
            0.11, #unit used to detectable by beess Dyer et al 2004, aspect ratio to 1 (asp = 1) or any number you required
            nv =1000 , #Circle, you can change it 5, or 6 or 8 or any based on your type
            border = "red", 
            col = "NA", 
            lty = 1, 
            lwd = 1)


mtext("UV", line =-12, at=-0.74, cex = 0.8,col="white")
mtext("UB", line =-6, at=-0.74, cex = 0.8,col="white")
mtext("B", line =-2.5, at=0, cex = 0.8,col="white")
mtext("BG", line =-6, at=0.74,cex = 0.8,col="white")
mtext("G", line =-12, at=0.74, cex = 0.8,col="white")
mtext("UG", line =-16, at=0, cex = 0.8,col="white")


#Brazil 
#par(mar = c(1, 0.5, 1,0.5))

plot(x,y,lty=1,type="l",lwd=2,xlim=c(-1.0,1.0),ylim=c(-1.0,1.0),col="black",side="",cex=0.8)

#points(oz_data$hexX[1:141],oz_data$hexY[1:141],pch=19, cex=0.6,col="green")

#Adding polygon to hex diagram to make colour for Chittka (1994) hexagon sector
mtext("b.BR", side = 3, line =-1, at=-0.7, cex = 1.2)

#UV
x0 = c(0,-0.433,-0.866,-0.866)
y0 = c(0,-0.75,-0.5,0)
polygon(x0,y0, col="#000707") #black colour
#col <- heat.colors(9)
#UVgreen
x1 = c(0,0.-0.433,0,0.433)
y1 = c(0,-0.75,-1,-0.75)
polygon(x1,y1, col="#003D09",border = "#003D09")#darkgreen

#Green
x2 = c(0,0.866,0.866,0.433)
y2 = c(0,0,-0.5,-0.75)
polygon(x2,y2,col="#88C148",border = "#88C148")#green

#BlueGreen
x3 = c(0,0.866,0.866,0.433)
y3 = c(0,0,0.5,0.75)
polygon(x3,y3, col="#00AAAC", border = "#00AAAC")#Cyan

#Blue
x4 = c(0,-0.433,0,0.437)
y4 = c(0,0.75,1,0.75)
polygon(x4,y4, col="#0072B2",border = "#0072B2") #blue

#UV-Blue-uv dominate part
x5 = c(0,-0.866,-0.866,-0.431)
y5 = c(0,0,0.50,0.75)
polygon(x5,y5, col="#00267C",border = "#00267C") #darkblue


#UV-Blue-blue dominante part
x6 = c(0,-0.866,-0.433)
y6 = c(0,0.5,0.75)
#polygon(x6,y6, col="royalblue2",border = "dodgerblue4") #darkblue

#blue-green:green dominante part
x7 = c(0,0.866,0.866)
y7 = c(0,0.5,0)
#polygon(x7,y7, col="chartreuse2",border = "chartreuse2") #chartreuse2

#uv-green-green dominante part
x8 = c(0,0.45,0.0)
y8 = c(0,-0.74,-1.0)
#polygon(x8,y8, col="#7FAC35",border = "#7FAC35") #7FAC35 or R = 127, G= 172, B =53

#insect group
points(bz_insect$x,bz_insect$y,pch=19, cex=1.0,col="white") #removed values less than 0.11 hex unit

#Draw Circle 

library("plotrix")

draw.circle(0, 0, #center
            0.11, #unit used to detectable by beess Dyer et al 2004, aspect ratio to 1 (asp = 1) or any number you required
            nv =1000 , #Circle, you can change it 5, or 6 or 8 or any based on your type
            border = "red", 
            col = "NA", 
            lty = 1, 
            lwd = 1)

mtext("UV", line =-12, at=-0.74, cex = 0.8,col="white")
mtext("UB", line =-6, at=-0.74, cex = 0.8,col="white")
mtext("B", line =-2.5, at=0, cex = 0.8,col="white")
mtext("BG", line =-6, at=0.74,cex = 0.8,col="white")
mtext("G", line =-12, at=0.74, cex = 0.8,col="white")
mtext("UG", line =-16, at=0, cex = 0.8,col="white")


#Nepal
#plot(x,y,lty=1,type="l",lwd=2,xlim=c(-1.0,1.0),ylim=c(-1.0,1.0),col="black",side="",cex=1)
#Adding polygon to hex diagram to make colour for Chittka (1994) hexagon sector

plot(x,y,lty=1,type="l",lwd=2,xlim=c(-1.0,1.0),ylim=c(-1.0,1.0),col="black",side="",cex=0.8)

mtext("c.NPL", side = 3, line =-1, at=-0.7, cex = 1.2)


#UV
x0 = c(0,-0.433,-0.866,-0.866)
y0 = c(0,-0.75,-0.5,0)
polygon(x0,y0, col="#000707") #black colour
#col <- heat.colors(9)
#UVgreen
x1 = c(0,0.-0.433,0,0.433)
y1 = c(0,-0.75,-1,-0.75)
polygon(x1,y1, col="#003D09",border = "#003D09")#darkgreen

#Green
x2 = c(0,0.866,0.866,0.433)
y2 = c(0,0,-0.5,-0.75)
polygon(x2,y2,col="#88C148",border = "#88C148")#green

#BlueGreen
x3 = c(0,0.866,0.866,0.433)
y3 = c(0,0,0.5,0.75)
polygon(x3,y3, col="#00AAAC", border = "#00AAAC")#Cyan

#Blue
x4 = c(0,-0.433,0,0.437)
y4 = c(0,0.75,1,0.75)
polygon(x4,y4, col="#0072B2",border = "#0072B2") #blue

#UV-Blue-uv dominate part
x5 = c(0,-0.866,-0.866,-0.431)
y5 = c(0,0,0.50,0.75)
polygon(x5,y5, col="#00267C",border = "#00267C") #darkblue


#UV-Blue-blue dominante part
x6 = c(0,-0.866,-0.433)
y6 = c(0,0.5,0.75)
#polygon(x6,y6, col="royalblue2",border = "dodgerblue4") #darkblue

#blue-green:green dominante part
x7 = c(0,0.866,0.866)
y7 = c(0,0.5,0)
#polygon(x7,y7, col="chartreuse2",border = "chartreuse2") #chartreuse2

#uv-green-green dominante part
x8 = c(0,0.45,0.0)
y8 = c(0,-0.74,-1.0)
#polygon(x8,y8, col="#7FAC35",border = "#7FAC35") #7FAC35 or R = 127, G= 172, B =53

#add points
points(npl_data$hexX,npl_data$hexY,pch=19, cex=1.0,col="white")


#Draw Circle 

library("plotrix")

draw.circle(0, 0, #center
            0.11, #unit used to detectable by beess Dyer et al 2004, aspect ratio to 1 (asp = 1) or any number you required
            nv =1000 , #Circle, you can change it 5, or 6 or 8 or any based on your type
            border = "red", 
            col = "NA", 
            lty = 1, 
            lwd = 1)


mtext("UV", line =-12, at=-0.74, cex = 0.8,col="white")
mtext("UB", line =-6, at=-0.74, cex = 0.8,col="white")
mtext("B", line =-2.5, at=0, cex = 0.8,col="white")
mtext("BG", line =-6, at=0.74,cex = 0.8,col="white")
mtext("G", line =-12, at=0.74, cex = 0.8,col="white")
mtext("UG", line =-16, at=0, cex = 0.8,col="white")


#Norway
#plot(x,y,lty=1,type="l",lwd=2,xlim=c(-1.0,1.0),ylim=c(-1.0,1.0),col="black",side="",cex=1)
#Adding polygon to hex diagram to make colour for Chittka (1994) hexagon sector
plot(x,y,lty=1,type="l",lwd=2,xlim=c(-1.0,1.0),ylim=c(-1.0,1.0),col="black",side="",cex=0.8)

mtext("d.NW", side = 3, line =-1, at=-0.7, cex = 1.2)


#UV
x0 = c(0,-0.433,-0.866,-0.866)
y0 = c(0,-0.75,-0.5,0)
polygon(x0,y0, col="#000707") #black colour
#col <- heat.colors(9)
#UVgreen
x1 = c(0,0.-0.433,0,0.433)
y1 = c(0,-0.75,-1,-0.75)
polygon(x1,y1, col="#003D09",border = "#003D09")#darkgreen

#Green
x2 = c(0,0.866,0.866,0.433)
y2 = c(0,0,-0.5,-0.75)
polygon(x2,y2,col="#88C148",border = "#88C148")#green

#BlueGreen
x3 = c(0,0.866,0.866,0.433)
y3 = c(0,0,0.5,0.75)
polygon(x3,y3, col="#00AAAC", border = "#00AAAC")#Cyan

#Blue
x4 = c(0,-0.433,0,0.437)
y4 = c(0,0.75,1,0.75)
polygon(x4,y4, col="#0072B2",border = "#0072B2") #blue

#UV-Blue-uv dominate part
x5 = c(0,-0.866,-0.866,-0.431)
y5 = c(0,0,0.50,0.75)
polygon(x5,y5, col="#00267C",border = "#00267C") #darkblue


#UV-Blue-blue dominante part
x6 = c(0,-0.866,-0.433)
y6 = c(0,0.5,0.75)
#polygon(x6,y6, col="royalblue2",border = "dodgerblue4") #darkblue

#blue-green:green dominante part
x7 = c(0,0.866,0.866)
y7 = c(0,0.5,0)
#polygon(x7,y7, col="chartreuse2",border = "chartreuse2") #chartreuse2

#uv-green-green dominante part
x8 = c(0,0.45,0.0)
y8 = c(0,-0.74,-1.0)
#polygon(x8,y8, col="#7FAC35",border = "#7FAC35") #7FAC35 or R = 127, G= 172, B =53


#add points

points(nw_data$hexX,nw_data$hexY,pch=19, cex=1.0,col="white")

#Draw Circle 

library("plotrix")

draw.circle(0, 0, #center
            0.11, #unit used to detectable by beess Dyer et al 2004, aspect ratio to 1 (asp = 1) or any number you required
            nv =1000 , #Circle, you can change it 5, or 6 or 8 or any based on your type
            border = "red", 
            col = "NA", 
            lty = 1, 
            lwd = 1)


mtext("UV", line =-12, at=-0.74, cex = 0.8,col="white")
mtext("UB", line =-6, at=-0.74, cex = 0.8,col="white")
mtext("B", line =-2.5, at=0, cex = 0.8,col="white")
mtext("BG", line =-6, at=0.74,cex = 0.8,col="white")
mtext("G", line =-12, at=0.74, cex = 0.8,col="white")
mtext("UG", line =-16, at=0, cex = 0.8,col="white")


#AUstralia Bird
#plot(x,y,lty=1,type="l",lwd=2,xlim=c(-1.0,1.0),ylim=c(-1.0,1.0),col="black",side="",cex=1)

#Adding polygon to hex diagram to make colour for Chittka (1994) hexagon sector
plot(x,y,lty=1,type="l",lwd=2,xlim=c(-1.0,1.0),ylim=c(-1.0,1.0),col="black",side="",cex=0.8)

mtext("e.AUS bird", side = 3, line =-1, at=-0.5, cex = 1.2)


#UV
x0 = c(0,-0.433,-0.866,-0.866)
y0 = c(0,-0.75,-0.5,0)
polygon(x0,y0, col="#000707") #black colour
#col <- heat.colors(9)
#UVgreen
x1 = c(0,0.-0.433,0,0.433)
y1 = c(0,-0.75,-1,-0.75)
polygon(x1,y1, col="#003D09",border = "#003D09")#darkgreen

#Green
x2 = c(0,0.866,0.866,0.433)
y2 = c(0,0,-0.5,-0.75)
polygon(x2,y2,col="#88C148",border = "#88C148")#green

#BlueGreen
x3 = c(0,0.866,0.866,0.433)
y3 = c(0,0,0.5,0.75)
polygon(x3,y3, col="#00AAAC", border = "#00AAAC")#Cyan

#Blue
x4 = c(0,-0.433,0,0.437)
y4 = c(0,0.75,1,0.75)
polygon(x4,y4, col="#0072B2",border = "#0072B2") #blue

#UV-Blue-uv dominate part
x5 = c(0,-0.866,-0.866,-0.431)
y5 = c(0,0,0.50,0.75)
polygon(x5,y5, col="#00267C",border = "#00267C") #darkblue


#UV-Blue-blue dominante part
x6 = c(0,-0.866,-0.433)
y6 = c(0,0.5,0.75)
#polygon(x6,y6, col="royalblue2",border = "dodgerblue4") #darkblue

#blue-green:green dominante part
x7 = c(0,0.866,0.866)
y7 = c(0,0.5,0)
#polygon(x7,y7, col="chartreuse2",border = "chartreuse2") #chartreuse2

#uv-green-green dominante part
x8 = c(0,0.45,0.0)
y8 = c(0,-0.74,-1.0)
#polygon(x8,y8, col="#7FAC35",border = "#7FAC35") #7FAC35 or R = 127, G= 172, B =53


#add points
points(oz_bird$hexX,oz_bird$hexY,pch=19, cex=1.0,col="white")

#Draw Circle 

library("plotrix")


draw.circle(0, 0, #center
            0.11, #unit used to detectable by beess Dyer et al 2004, aspect ratio to 1 (asp = 1) or any number you required
            nv =1000 , #Circle, you can change it 5, or 6 or 8 or any based on your type
            border = "red", 
            col = "NA", 
            lty = 1, 
            lwd = 1)


mtext("UV", line =-12, at=-0.74, cex = 0.8,col="white")
mtext("UB", line =-6, at=-0.74, cex = 0.8,col="white")
mtext("B", line =-2.5, at=0, cex = 0.8,col="white")
mtext("BG", line =-6, at=0.74,cex = 0.8,col="white")
mtext("G", line =-12, at=0.74, cex = 0.8,col="white")
mtext("UG", line =-16, at=0, cex = 0.8,col="white")


#Brazil 

plot(x,y,lty=1,type="l",lwd=2,xlim=c(-1.0,1.0),ylim=c(-1.0,1.0),col="black",side="",cex=0.8)

#points(oz_data$hexX[1:141],oz_data$hexY[1:141],pch=19, cex=0.6,col="green")

#Adding polygon to hex diagram to make colour for Chittka (1994) hexagon sector

mtext("f.BR bird", side = 3, line =-1, at=-0.6, cex = 1.2)


#UV
x0 = c(0,-0.433,-0.866,-0.866)
y0 = c(0,-0.75,-0.5,0)
polygon(x0,y0, col="#000707") #black colour
#col <- heat.colors(9)
#UVgreen
x1 = c(0,0.-0.433,0,0.433)
y1 = c(0,-0.75,-1,-0.75)
polygon(x1,y1, col="#003D09",border = "#003D09")#darkgreen

#Green
x2 = c(0,0.866,0.866,0.433)
y2 = c(0,0,-0.5,-0.75)
polygon(x2,y2,col="#88C148",border = "#88C148")#green

#BlueGreen
x3 = c(0,0.866,0.866,0.433)
y3 = c(0,0,0.5,0.75)
polygon(x3,y3, col="#00AAAC", border = "#00AAAC")#Cyan

#Blue
x4 = c(0,-0.433,0,0.437)
y4 = c(0,0.75,1,0.75)
polygon(x4,y4, col="#0072B2",border = "#0072B2") #blue

#UV-Blue-uv dominate part
x5 = c(0,-0.866,-0.866,-0.431)
y5 = c(0,0,0.50,0.75)
polygon(x5,y5, col="#00267C",border = "#00267C") #darkblue


#UV-Blue-blue dominante part
x6 = c(0,-0.866,-0.433)
y6 = c(0,0.5,0.75)
#polygon(x6,y6, col="royalblue2",border = "dodgerblue4") #darkblue

#blue-green:green dominante part
x7 = c(0,0.866,0.866)
y7 = c(0,0.5,0)
#polygon(x7,y7, col="chartreuse2",border = "chartreuse2") #chartreuse2

#uv-green-green dominante part
x8 = c(0,0.45,0.0)
y8 = c(0,-0.74,-1.0)
#polygon(x8,y8, col="#7FAC35",border = "#7FAC35") #7FAC35 or R = 127, G= 172, B =53


#insect group
points(bz_bird$x,bz_bird$y,pch=19, cex=1,col="white") # removed achromatic species less than 0.11 hex uni

#Draw Circle 

library("plotrix")

draw.circle(0, 0, #center
            0.11, #unit used to detectable by beess Dyer et al 2004, aspect ratio to 1 (asp = 1) or any number you required
            nv =1000 , #Circle, you can change it 5, or 6 or 8 or any based on your type
            border = "red", 
            col = "NA", 
            lty = 1, 
            lwd = 1)


mtext("UV", line =-12, at=-0.74, cex = 0.8,col="white")
mtext("UB", line =-6, at=-0.74, cex = 0.8,col="white")
mtext("B", line =-2.5, at=0, cex = 0.8,col="white")
mtext("BG", line =-6, at=0.74,cex = 0.8,col="white")
mtext("G", line =-12, at=0.74, cex = 0.8,col="white")
mtext("UG", line =-16, at=0, cex = 0.8,col="white")
