# Supplementary material for: Fragmentary Blue: Resolving the Rarity Paradox in Flower Colors
Source: Front Plant Sci. 2021 Jan 15;11:618203. doi: 10.3389/fpls.2020.618203 (PMC7859648; doi:10.3389/fpls.2020.618203)
Supplement: Supplementary Appendix 2 — Sensitivity data. [file Data_Sheet_3.ZIP › Low_&_High_NPL_hexagon_sector.csv]

category	low	high
B	8	20
BG	35	25
G	3	3
UG	2	4
U	0	2
UB	0	5
