# Supplementary material for: Fragmentary Blue: Resolving the Rarity Paradox in Flower Colors
Source: Front Plant Sci. 2021 Jan 15;11:618203. doi: 10.3389/fpls.2020.618203 (PMC7859648; doi:10.3389/fpls.2020.618203)
Supplement: Supplementary Appendix 2 — Sensitivity data. [file Data_Sheet_3.ZIP › Low_&_High_NPL_hex_data.csv]

species	alt	x	y		hx	hy
Cymbidium_aloifolium	900	-0.0437825	0.080509023		0.070194026	0.036084099
Dendrobium_nobile	900	-0.005130745	0.254764095		0.003028905	0.203861069
Papilionanthe_teres	900	0.274003047	0.267535475		0.155285433	0.1640247
Aerides_multiflora	1000	-0.05439506	0.277458682		-0.014275276	0.246711
Aerides_odorata	1000	0.340790617	0.31115841		0.282691606	0.266823472
Coelogyne_prolifera	1000	0.481393786	-0.00059387		0.308462166	0.009979297
Smitinandia_micrantha	1000	0.164420788	0.254185929		0.149696295	0.255023401
Bulbophyllum_affine	1100	0.234020412	0.239987575		0.280488512	0.24363086
Dendrobium_amoenum	1100	0.234020412	0.239987575		0.280488512	0.24363086
Nervilia_infundibulifolia	1100	0.226277245	0.081648845		0.150600844	0.083929599
Trichotosia_dasyphylla	1100	0.209017562	-0.08870853		0.222952942	0.079943998
Aechmanthera_gossypina	1300	0.050102044	0.318863582		0.027373778	0.240660626
Impatiens_urticifolia	1300	0.052986965	-0.365493201		0.126678782	-0.219375404
Leucas_lanata	1300	0.467363759	0.322264223		0.321311396	0.24480567
Clerodendrum_serratum	1350	0.165911307	-0.097982871		0.085532837	0.106851537
Anemone_vitifolia	1400	0.542952222	0.345353278		0.204769547	0.162200106
Dendrobium_porphyrochilum	1400	0.083584303	0.063021322		-0.005338303	0.087509435
Desmodium_multiflorum	1400	0.410007802	0.348526711		0.445337258	0.379247032
Hedychium_gardnerianum	1400	-0.062548382	0.019991919		0.056753793	0.101210101
Impatiens_balsamina	1400	-0.038946124	0.200031415		0.110629648	0.256873227
Lilium_sp	1400	0.386444909	0.358658134		0.346796703	0.31652941
Lobelia_chinensis	1400	0.467358733	0.355168627		0.094202542	0.107167555
Pieris_formosa	1400	0.290591265	0.231461292		0.2964512	0.232563666
Ranunculus_diffusus	1400	-0.054616116	-0.250607664		-0.036202247	-0.263504967
Ranunculus_scleratus	1400	0.007279475	-0.239400102		-0.013042511	-0.290123706
Rhynchostylis_retusa	1400	0.210164584	0.234201235		0.196836818	0.234545573
Schima_wallichi	1400	0.536498158	0.338993523		0.378486094	0.260771903
Scutellaria_sp	1400	0.186182441	0.404289865		0.201873709	0.376637098
Theropogon_pallidus	1400	0.342391998	0.286509241		0.222155226	0.194621714
Hydrangea_aspera	1450	0.416317078	0.087040761		0.146767988	0.116493646
Hypericum_elodeoides	1450	0.577836536	0.070933824		0.459137428	0.098795775
Impatiens_stenantha	1450	0.78906869	0.353530813		0.124444713	0.058813263
Phaius_tankervilliae	1450	-0.024703452	-0.002247323		0.052365136	0.050801042
Solanum_surattense	1450	0.269268288	0.098469451		0.102807771	0.114619632
Anemone_sp	1500	0.453806495	0.29678348		0.384191624	0.267151117
Calanthe_mannii	1500	-0.0135672	-0.008728886		0.22785747	-0.108958846
Caltha_plaustris_var_himalensis	1500	0.188382635	0.36603819		0.463880385	-0.200906847
Coelogyne_nitida	1500	0.255408706	0.210742214		0.306091426	0.244844645
Eria_excavata	1500	0.381418839	0.201233999		0.223089469	0.179730431
Kingidium_taenialis	1500	0.22418634	0.325170286		0.148649193	0.217169877
Osbekia_stellata	1500	0.259148707	0.320375836		0.266489281	0.346582225
Vanda_cristata	1500	0.288132569	-0.162682308		0.110445944	0.097293373
Viola_biflora	1500	0.258748207	0.197428244		0.209101206	0.170372717
Coleus_blumei	1600	0.169834757	0.382933428		0.204640735	0.291480511
Satyrium_nepalense	1600	0.298509962	0.206781576		0.348718023	0.295823125
Crotalaria_cytisoides	1650	0.358591782	-0.171409196		0.317717948	0.085817015
Spiranthes_sinensis	1700	0.017403951	0.000286985		0.137892999	0.190304256
Chirita_sp	2300	-0.021101795	0.105175469		0.072555496	0.194017906
Berberis_mucrifolia	2700	0.258953278	0.248027817		0.254175062	-0.005334654
Bistorta_amplexicaulis	3200	-0.350745666	-0.01452401		-0.397990922	-0.041754317
Nepeta_connata	3200	0.037377814	0.208662411		-0.001578553	0.230118726
Thalictrum_reniforme	3200	-0.015307278	0.246674104		-0.074251705	0.181515161
Androsace_sarmentosa	3300	0.32541821	0.389712758		0.274026152	0.352692251
Geranium_pratense	3300	0.071662048	0.291634905		0.028927764	0.214228494
Anaphalis_contorta	3400	0.702771761	0.442928457		0.318292331	0.224255042
Anemone_rupestris	3400	0.537076686	0.348034947		0.516789106	0.342245292
Delphinium_stapeliosum	3400	-0.037016931	0.084949198		-0.101984032	0.137789947
Maharanga_emodi	3400	-0.215149074	0.056586047		-0.077252917	0.087071693
Anaphalis_busua	3500	0.384247048	0.252983588		0.374162157	0.274694188
Geranium_donianum	3500	-0.355379642	0.192075555		-0.289424941	0.121894242
Leontopodium_jacotianum	3500	0.048352957	0.086526458		0.344633795	0.246973427
Pedicularis_megalantha	3500	0.030955482	0.143027784		-0.012643014	0.264941091
Persicaria_capitata	3500	0.440378381	0.34754685		0.322614191	0.28480401
Pleurospermum_brunonis	3500	-0.772465867	-0.413700363		0.104555596	0.120195348
Potentilla_plurijuga	3500	0.451650796	-0.253623986		0.186683894	0.008080772
Viola_wallichi	3500	-0.050376384	-0.189893629		-0.084196968	-0.200966258
Aster_sp	3600	0.098137192	0.29330359		0.254508722	0.340808082
Heracleum_wallichi	3600	0.571208978	0.362489		0.414582321	0.283484976
Pedicularis_roylei	3600	0.058516114	0.217730303		0.033072962	0.224148893
Pedicularis_scullyana	3600	0.585245352	0.295805231		0.524715594	0.276669375
Ranunculus_brotherusii	3600	0.389440079	-0.201095091		0.193687593	-0.258455176
Ranunculus_pulchellus	3600	-0.133309284	0.117171549		0.047677791	0.237370239
Swertia_sp	3600	-0.042801314	-0.014325356		-0.049743801	0.11059448
Microula_sikkimensis	3700	0.120863104	0.414280326		0.025489944	0.269186954
Parochetus_communis	3700	-0.053219372	0.368617045		-0.018386414	0.264174805
Pleurospermum_candollei	3700	0.353048956	0.235709161		0.074621361	0.112496241
Ponerorchis_chusua	3700	0.181890142	0.392544819		0.162871754	0.35571039
Potentilla_microphylla	3700	0.60604926	-0.258702562		0.10428661	0.039530214
Primula_rotundifolia	3700	-0.167023011	0.2880347		-0.172697951	0.248756326
Rheum_acuminatum	3700	-0.016746212	-0.006976942		-0.002774939	0.028601288
Bistorta_affinis	3750	-0.365337796	-0.059082261		-0.217918138	-0.00198204
Begonia_picta	3800	0.41273486	-0.146668837		0.25571273	0.238867718
Bistorta_macrophylla	3800	0.088391518	0.221530785		0.188634589	0.274307482
Chesnea_sp	3800	0.009088541	0.156392031		0.03592833	0.243089538
Corydalis_juncea	3800	0.052012795	-0.344961253		-0.089344564	-0.210136153
Erigeron_multiradiatus	3800	0.263516468	0.379695403		0.222424489	0.320390886
Gypsophila_cerastioides	3800	0.368580638	0.287892562		0.304725523	0.244471446
Oxygraphis_polypetala	3800	0.088702761	-0.371208317		-0.02064092	-0.261829106
Pedicularis_elwesii	3800	0.005642586	0.329720901		-0.001262259	0.258569531
Phlomis_spectabilis	3800	0.34308958	0.293047628		0.240357131	0.238700325
Potentilla_cuneata	3800	0.574371938	-0.250270143		0.147330496	0.034581095
Rhodiola_bupleuroides	3800	-0.021401446	-0.003262612		0.001395996	0.088700214
Rhododendron_anthopogon	3800	0.414804395	0.306110366		0.292255471	0.226961711
Rhododendron_nivale	3800	-0.050079518	0.104932631		0.042452364	0.196290769
Rumex_nepalensis	3800	-0.024155296	-0.002563759		0.055767025	0.113809678
Senecio_jacquemontiana	3800	0.164595563	-0.386548702		0.165090978	-0.227945331
Rhodiola_sp	3850	0.170643566	0.043107948		0.001428438	-0.005437713
Rhododendron_sp	3850	0.497285333	0.303931313		0.478002081	0.316756863
Cyananthus_lobatus	3900	-0.238702051	0.36369781		-0.059262095	0.232583575
Orobanche_cernua	3900	-0.037991348	0.065710724		-0.041719225	0.183045018
Plantago_sp	3900	-0.05597976	0.030872354		-0.065993376	0.047153487
Primula_buryana_var_purpurea	3900	0.3835042	0.420483282		0.276939175	0.419280958
Saussurea_nepalensis	3900	0.035016115	0.170197373		0.074502746	0.133313601
Senecio_graciliflorus	3900	0.476489321	-0.261804437		0.37573074	0.133128438
Epilobium_sp	4000	0.064990411	0.369379719		0.015885573	0.163236523
Meconopsis_dwoji	4000	0.508199092	0.213271708		0.46211394	0.234667499
Saxifraga_roylei	4100	0.550268133	0.349725551		0.121474466	0.113565215
