# Supplementary material for: Fragmentary Blue: Resolving the Rarity Paradox in Flower Colors
Source: Front Plant Sci. 2021 Jan 15;11:618203. doi: 10.3389/fpls.2020.618203 (PMC7859648; doi:10.3389/fpls.2020.618203)
Supplement: Supplementary Appendix 2 — Sensitivity data. [file Data_Sheet_3.ZIP › data_nw_insect_xy.csv]

FlowerID	Sample ID	country	species	hexX	hexY	hue_bin	pollinator
SP02027	1127	Norway	Achillea_nobilis	0.323223283	0.259157174	BG	insect
SP02340	1540	Norway	Aconitum_lycoctonum_ssp_septentrionale	0.123381828	0.264034695	B	insect
SP02033	1133	Norway	Alchemilla_glabra	0.251141502	-0.010595751	G	insect
SP03111	2519	Norway	Andromeda_polifolia	0.310242604	0.240360855	BG	insect
SP03943	1236	Norway	Antennaria_dioica	0.459844005	0.331591886	BG	insect
SP02112	1641	Norway	Anthriscus_sylvestris	0.376268452	0.228117448	BG	insect
SP02420	1238	Norway	Antirrhinum_majus	0.430686252	0.182154504	BG	insect
SP02421	1240	Norway	Astragalus_alpinus	0.21510613	0.298780198	BG	insect
SP02113	1615	Norway	Astragalus_frigidus	0.239555024	-0.132066747	G	insect
SP02114	1617	Norway	Bartsia_alpina	-0.04359275	0.075558907	B	insect
SP02115	3525	Norway	Bistorta_vivipara	0.366773371	0.249440947	BG	insect
SP02116	1620	Norway	Caltha_palustris	0.097258599	-0.288947991	UG	insect
SP02117	1543	Norway	Campanula_rotundifolia	0.0702684	0.251487719	B	insect
SP02397	1242	Norway	Cerastium_alpinum	0.332104318	0.265354011	BG	insect
SP02398	1245	Norway	Chamerion_angustifolium	0.065975716	0.30618206	B	insect
SP02399	1243	Norway	Dactylorhiza_fuchsii	0.286569836	0.337806386	BG	insect
SP02400	1244	Norway	Dactylorhiza_maculata	0.309742845	0.284319095	BG	insect
SP02401	1642	Norway	Diapensia_lapponica	0.501177485	0.267457186	BG	insect
SP02402	3493	Norway	Draba_incana	0.381377767	0.294556358	BG	insect
SP02403	3519	Norway	Draba_oxycarpa	0.393222825	0.080086066	BG	insect
SP03947	1546	Norway	Dryas_octopetala	0.476842953	0.301303739	BG	insect
SP02404	3474	Norway	Erigeron_borealis	0.376510852	0.289838146	BG	insect
SP02405	3496	Norway	Erysimum_strictum	0.383369408	-0.085924718	G	insect
SP02406	1550	Norway	Galium_boreale	0.477400196	0.310053978	BG	insect
SP02341	1551	Norway	Geranium_sylvaticum	-0.287711316	0.161680674	UB	insect
SP02342	3494	Norway	Geum_rivale	-0.109577427	0.012785807	UB	insect
SP02118	1544	Norway	Harrimanella_hypnoides	0.466258759	0.315612901	BG	insect
SP02121	1667	Norway	Hieracium_sp	0.007634559	-0.346542922	UG	insect
SP02119	3642	Norway	Kalmia_procumbens	0.132013845	0.162364733	BG	insect
SP02120	1552	Norway	Knautia_arvensis	0.264273425	0.282224421	BG	insect
SP02422	3508	Norway	Lathyrus_pratensis	0.322373363	-0.102819866	G	insect
SP03917	1556	Norway	Melampyrum_pratense	0.411579024	-0.155476294	G	insect
SP03941	1646	Norway	Melampyrum_sylvaticum	0.406597862	-0.186312557	G	insect
SP02343	3647	Norway	Myosotis_decumbens	0.312986524	0.291927205	BG	insect
SP03899	1247	Norway	Oxytropis_lapponica	-0.00173972	0.210469591	B	insect
SP03908	1648	Norway	Papaver_radicatum	0.442608419	0.137793438	BG	insect
SP03920	1626	Norway	Pedicularis_lapponica	0.45315625	0.251842019	BG	insect
SP02344	3518	Norway	Pedicularis_oederi	0.420228053	0.121457796	BG	insect
SP02345	1557	Norway	Phyllodoce_caerulea	0.333525326	0.372082354	BG	insect
SP02423	1248	Norway	Pinguicula_vulgaris	0.062234359	0.320507559	B	insect
SP02407	1558	Norway	Polemonium_caerulum	0.115674694	0.331952307	B	insect
SP02408	1629	Norway	Potentilla_crantzii	0.458959388	-0.102965969	G	insect
SP02443	1649	Norway	Potentilla_erecta	0.0729961	-0.340039083	UG	insect
SP02444	1561	Norway	Primula_scandinavica	0.300936092	0.401473187	BG	insect
SP03909	1650	Norway	Primula_stricta	0.227399037	0.328873668	BG	insect
SP03914	1562	Norway	Prunus_padus	0.455832285	0.325636021	BG	insect
SP02346	1630	Norway	Pulsatilla_vernalis	0.232828989	0.239720941	BG	insect
SP03930	1249	Norway	Ranunculus_acris	0.029620769	-0.396784638	UG	insect
SP03931	1634	Norway	Ranunculus_glacialis	0.348391782	0.258206912	BG	insect
SP02348	1565	Norway	Rhodiola_rosea.greenform	0.231769398	0.00234541	BG	insect
SP02424	3498	Norway	Rhodiola_rosea.redform	0.036692697	0.080650993	B	insect
SP02425	1563	Norway	Rumex_acetosa	0.128038002	0.118808835	BG	insect
SP04053	3524	Norway	Rumex_acetosella	0.07034239	0.080621458	BG	insect
SP02122	1637	Norway	Saxifraga_cespitosa	0.376982582	0.222095579	BG	insect
SP02426	1638	Norway	Saxifraga_oppositifolia	0.385336053	0.354587695	BG	insect
SP02409	1652	Norway	Saxifraga_stellaris	0.489854039	0.314293373	BG	insect
SP03940	1564	Norway	Sedum_annuum	0.16362925	-0.106373553	G	insect
SP03948	1566	Norway	Silene_acaulis	0.2913355	0.300660413	BG	insect
SP02349	1251	Norway	Silene_dioica	0.079030673	0.283500284	B	insect
SP02123	1252	Norway	Silene_vulgaris	0.432027223	0.316055842	BG	insect
SP02350	1653	Norway	Stellaria_nemorum	0.35849005	0.264984257	BG	insect
SP02351	3491	Norway	Tanacetum_vulgare	0.301133543	-0.136173269	G	insect
SP02410	1255	Norway	Taraxacum_officinale	-0.049644848	-0.336102713	UG	insect
SP02427	3523	Norway	Tofieldia_pusilla	0.413611875	0.171261463	BG	insect
SP02352	3515	Norway	Trientalis_europaea	0.432679574	0.314763759	BG	insect
SP02428	1654	Norway	Trifolium_pratense	0.156303785	0.266606914	BG	insect
SP02353	2118	Norway	Trifolium_repens	0.452814525	0.289625365	BG	insect
SP02411	3478	Norway	Trollius_europaeus	0.464692114	0.007212523	BG	insect
SP02412	3522	Norway	Vaccinium_myrtillus	0.020183185	0.045076837	B	insect
SP02413	1656	Norway	Vaccinium_vitisidaea	0.42409998	0.28329375	BG	insect
SP02414	1569	Norway	Veronica_alpina	0.119727197	0.327711284	B	insect
SP02124	1669	Norway	Veronica_fruticans.blueform	-0.279327391	0.219449279	UB	insect
SP02415	1657	Norway	Veronica_fruticans.pinkform	-0.111350144	0.116075302	UB	insect
SP02416	1257	Norway	Vicia_cracca	0.15599333	0.289851867	B	insect
SP02417	1570	Norway	Viola_biflora	-0.045259901	-0.349371856	UG	insect
SP02356	1259	Norway	Viola_canina	0.207479268	0.332925504	BG	insect
SP03922	1555	Norway	Viscaria_alpina	0.226158656	0.387805342	BG	insect
