# Supplementary material for: Fragmentary Blue: Resolving the Rarity Paradox in Flower Colors
Source: Front Plant Sci. 2021 Jan 15;11:618203. doi: 10.3389/fpls.2020.618203 (PMC7859648; doi:10.3389/fpls.2020.618203)
Supplement: Supplementary Appendix 2 — Sensitivity data. [file Data_Sheet_3.ZIP › data_brazil_bird_xy.csv]

sp	poll	x	y
X96_hum	hum	-0.083353819	0.016894395
X132_hum	hum	0.06648718	0.002621027
X161_hum	hum	-0.086046144	0.023021212
X179_hum	hum	-0.02712606	0.068898423
X493_hum	hum	0.083303119	0.066734224
X503_hum	hum	0.013892159	0.013912289
X512_hum	hum	-0.008161201	0.036900485
X530_hum	hum	0.06239928	0.080341561
X569_hum	hum	-0.098506293	-0.013486746
X674_hum	hum	-0.09966827	0.043318273
X675_hum	hum	-0.022959122	-0.013303012
X736_hum	hum	-0.071416693	0.048659464
X977_hum	hum	0.014200396	0.073194447
X1205_hum	hum	0.103285393	-0.017940647
X1210_hum	hum	-0.061483238	0.015892397
X130_hum	hum	0.082008712	0.111030367
X150_hum	hum	0.128526594	0.13069255
X182_hum	hum	0.054399126	-0.100276209
X191_hum	hum	-0.045907655	-0.276881552
X192_hum	hum	0.155302514	0.128917078
X199_hum	hum	-0.134198325	0.041498885
X200_hum	hum	-0.183725156	0.058304824
X487_hum	hum	0.189643685	-0.144799805
X501_hum	hum	-0.111685728	0.185642703
X502_hum	hum	0.303089111	-0.092723522
X545_hum	hum	-0.124175352	0.076379597
X565_hum	hum	0.283475863	-0.119315434
X570_hum	hum	0.179616507	0.123538268
X629_hum	hum	0.235312835	-0.058342705
X656_hum	hum	0.164498106	0.122872468
X661_hum	hum	0.073543951	0.161331116
X707_hum	hum	0.204877431	-0.24594389
X714_hum	hum	0.106923068	-0.261985638
X731_hum	hum	-0.041129231	-0.254359035
X871_hum	hum	-0.079036068	0.222480321
X886_hum	hum	-0.020469869	0.109225545
X1239_hum	hum	-0.057548005	0.154541943
X1273_hum	hum	-0.011988396	0.180972741
X1300_hum	hum	0.35352058	-0.137613622
