# Supplementary material for: Fragmentary Blue: Resolving the Rarity Paradox in Flower Colors
Source: Front Plant Sci. 2021 Jan 15;11:618203. doi: 10.3389/fpls.2020.618203 (PMC7859648; doi:10.3389/fpls.2020.618203)
Supplement: Supplementary Appendix 3 — Hexagon sector data and R code. [file Data_Sheet_4.ZIP]

Archive with 3 entries (2 files):
- Supplementary Fig S1.docx
- __MACOSX/
- __MACOSX/._Supplementary Fig S1.docx
